# Supplementary material for: Deciphering the global research trends and significance of moral intelligence via bibliometric analysis
Source: Front Psychol. 2024 Sep 2;15:1425341. doi: 10.3389/fpsyg.2024.1425341 (PMC11402672; doi:10.3389/fpsyg.2024.1425341)
Supplement: Supplementary file 1 [file Data_Sheet_1.CSV]

Authors	Author full names	Author(s) ID	Title	Year	Source title	Volume	Issue	Art. No.	Page start	Page end	Page count	Cited by	DOI	Link	Affiliations	Authors with affiliations	Abstract	Author Keywords	Index Keywords	Molecular Sequence Numbers	Chemicals/CAS	Tradenames	Manufacturers	Funding Details	Funding Texts	References	Correspondence Address	Editors	Publisher	Sponsors	Conference name	Conference date	Conference location	Conference code	ISSN	ISBN	CODEN	PubMed ID	Language of Original Document	Abbreviated Source Title	Document Type	Publication Stage	Open Access	Source	EID
Al-Adamat A.; Al-Gasawneh J.; Al-Adamat O.	Al-Adamat, Abdullah (57211873839); Al-Gasawneh, Jassim (57215426291); Al-Adamat, Omar (57209471016)	57211873839; 57215426291; 57209471016	The impact of moral intelligence on green purchase intention	2020	Management Science Letters	10	9		2063	2070	7	31	10.5267/j.msl.2020.2.005	https://www.scopus.com/inward/record.uri?eid=2-s2.0-85081625809&doi=10.5267%2fj.msl.2020.2.005&partnerID=40&md5=247c12f8c6da319a107832bd64a76804	Department of Business Administration, Faculty of Economics and Administrative Sciences, Al al-Bayt University, Mafraq, 25113, Jordan; Department of Marketing, Faculty of Business, Economics and Social Development, Universiti Malaysia Terengganu, Kuala Nerus, Terengganu, 21030, Malaysia; Jordan Ministry of Education, Mafraq, 25454, Jordan	Al-Adamat A., Department of Business Administration, Faculty of Economics and Administrative Sciences, Al al-Bayt University, Mafraq, 25113, Jordan; Al-Gasawneh J., Department of Marketing, Faculty of Business, Economics and Social Development, Universiti Malaysia Terengganu, Kuala Nerus, Terengganu, 21030, Malaysia; Al-Adamat O., Jordan Ministry of Education, Mafraq, 25454, Jordan	In this article, the impacts that moral intelligence has on green purchasing intentions in Jordan was investigated based on three moral theories (Utilitarianism, Deontology, Virtue Ethics), as well as the theory of Planned Behavior. Furthermore, four key areas of moral intelligence (compassion, forgiveness, responsibility and integrity) were discussed. A questionnaire was used to obtain the neces…	Compassion; Forgiveness; Green purchase intention; Integrity; Jordan; Moral intelligence; Responsibility								Ajzen I., The theory of planned behavior, Organizational Behavior and Human Decision Processes, 50, 2, pp. 179-211, (1991); Al-Adamat A.M., Al-Adamat O.A., Impact of social support resources on post-purchase dissonance: Evidence from Jordan, International Journal of Business and Social Science, 10, 1, pp. 53-62, (2019); Al-Gasawneh J.A., Al-Adamat A.M., The mediating role of e-word of mouth on th…	J. Al-Gasawneh; Department of Marketing, Faculty of Business, Economics and Social Development, Universiti Malaysia Terengganu, Kuala Nerus, Terengganu, 21030, Malaysia; email: jassemghasawneh@yahoo.com		Growing Science						19239335				English	Manag. Sci. Letters	Article	Final	All Open Access; Gold Open Access	Scopus	2-s2.0-85081625809
Prasertsin U.; Srihaset K.; Roopsuwankun P.	Prasertsin, Ujsara (55622459200); Srihaset, Kamontip (58613795100); Roopsuwankun, Pattama (58139254100)	55622459200; 58613795100; 58139254100	Development of indicators and moral intelligence scales for junior high school students: mixed-method research	2024	BMC Psychology	12	1	174				0	10.1186/s40359-024-01640-w	https://www.scopus.com/inward/record.uri?eid=2-s2.0-85188574235&doi=10.1186%2fs40359-024-01640-w&partnerID=40&md5=7a95fed6e53530cefafb3993f69c1e16	Faculty of Education, North Bangkok University, 6/999 Soi Phaholyothin 52, Phaholyothin Road, Klong Thanon Subdistrict, Sai Mai District, Bangkok, 10220, Thailand; Educational and Psychological Test Bureau, Srinakharinwirot University, Wattana, Bangkok, 10110, Thailand; Faculty of Education, Ramkhamhaeng University, Ramkhamhaeng Road, Hua-Mark, Bangkapi, Bangkok, 10240, Thailand	Prasertsin U., Faculty of Education, North Bangkok University, 6/999 Soi Phaholyothin 52, Phaholyothin Road, Klong Thanon Subdistrict, Sai Mai District, Bangkok, 10220, Thailand, Educational and Psychological Test Bureau, Srinakharinwirot University, Wattana, Bangkok, 10110, Thailand; Srihaset K., Faculty of Education, Ramkhamhaeng University, Ramkhamhaeng Road, Hua-Mark, Bangkapi, Bangkok, 10240…	The purposes of this research were (1) to study the indicators of moral intelligence for junior high school students, (2) to develop moral intelligence scales for junior high school students, and (3) to assess the needs of moral intelligence for junior high school students. By the mixed-method research, the sample group used in the research was 11 key informants for in-depth interviews, 100 stude…	Indicators; Junior high school students; Mixed-method research; Moral intelligence; Norms	Empathy; Humans; Morals; Students; empathy; human; morality; student					National Research Council of Thailand, NRCT	This research received funding from National Research Council of Thailand join with Srinakharinwirote University, Thailand, in fiscal year 2021.	Rodney H.C., Considering Moral Intelligence as Part of a Holistic Education Northern Michigan University School of Education, (2010); Malikeh B., Zhra E., Mahmoud N.M., Effect of Moral Intelligence on Leadership European, Journal of Economics, Finance and Administrative Sciences, (2011); Suphanphet A., Develop I.Q E.Q. M.Q. and meditate with the power of sound waves, (2002); Kusirivichian P., Int…	U. Prasertsin; Faculty of Education, North Bangkok University, Bangkok, 6/999 Soi Phaholyothin 52, Phaholyothin Road, Klong Thanon Subdistrict, Sai Mai District, 10220, Thailand; email: ubib_p@hotmail.com		BioMed Central Ltd						20507283			38532455	English	BMC Psychol.	Article	Final	All Open Access; Gold Open Access	Scopus	2-s2.0-85188574235
Karabey T.	Karabey, Tuba (57224167261)	57224167261	Reflection of nurses' moral intelligence levels on care behaviors	2022	Perspectives in Psychiatric Care	58	4		1622	1631	9	4	10.1111/ppc.12970	https://www.scopus.com/inward/record.uri?eid=2-s2.0-85120565981&doi=10.1111%2fppc.12970&partnerID=40&md5=48cbf642288d313ccdd6c2265538f91b	Faculty of Health Science, Gaziosmanpasa University, Taşlıçiftlik, Tokat, Turkey	Karabey T., Faculty of Health Science, Gaziosmanpasa University, Taşlıçiftlik, Tokat, Turkey	Purpose: Moral intelligence is an important parameter that forms the basis and cornerstone of ethics in nursing. It is necessary to determine whether moral intelligence is reflected in the care that forms the basis of nursing. This study was carried out with the aim of determining the reflections of nurses' moral intelligence levels on their care behaviors. Findings: This study was descriptive an…	care behaviors; moral intelligence; nurse	Cross-Sectional Studies; Humans; Intelligence; Morals; Nurses; Nursing Staff, Hospital; article; care behavior; human; identifiable information; intelligence; morality; nurse; nursing care; sample size; cross-sectional study; intelligence; morality; nursing staff							Arshiha M.S., Talari K.L., Noghani F., Sedghi Goyaghaj N., Taghavi Larijani T., The Relationship between moral intelligence and communication skills among nursing students, Iranian Journal of Medical Ethics and History of Medicine, 9, 3, pp. 44-54, (2016); Atashzadeh-Shoorideh F., Robaee N., Ashktorab T., Baghestani A., Barkhordari-Sharifabad M., Perceived organizational support and moral distres…	T. Karabey; Division of Nursing, Faculty of Health Science, Gaziosmanpasa University, Tokat, Taşlıçiftlik, 60100, Turkey; email: tubakarabey@hotmail.com		John Wiley and Sons Inc						00315990		PEPYA	34820855	English	Perspect. Psychiatr. Care	Article	Final	All Open Access; Bronze Open Access	Scopus	2-s2.0-85120565981
Wallach W.; Allen C.	Wallach, Wendell (13613156300); Allen, Colin (7402266863)	13613156300; 7402266863	Hard problems: Framing the Chinese room in which a robot takes a moral turing test	2012	AISB/IACAP World Congress 2012: Moral Cognition and Theory of Mind, Part of Alan Turing Year 2012						6	1		https://www.scopus.com/inward/record.uri?eid=2-s2.0-84893196594&partnerID=40&md5=984e7b89899e5cf0d4d527848dc72d3b	Yale University, Interdisciplinary Center for Bioethics, New Haven, CT 06520-8293, United States; Dept. of History and Phil. of Science, Indiana University, Bloomington, IN 47405, United States	Wallach W., Yale University, Interdisciplinary Center for Bioethics, New Haven, CT 06520-8293, United States; Allen C., Dept. of History and Phil. of Science, Indiana University, Bloomington, IN 47405, United States	Research on approaches for implementing moral decision-making capabilities within AI systems is contributing to a more comprehensive understanding of moral acumen. In addition to being able to reason, consciousness and understanding, a theory of mind, social skills, cooperating with other agents, the ability to solve frame problems, being embodied, empathy, and feeling pleasure and pain may be re…		Artificial intelligence; Behavioral research; Cognitive systems; Artificial agents; Artificial systems; Frame problems; Imitation games; Limited domains; Moral judgment; Social skills; Theory of minds; Ability testing							Turing A., Computing machinery and intelligence, Mind, 59, 236, pp. 433-460, (1950); Allen C., Varner G., Zinser J., Prolegomena to any future artificial moral agent, Journal of Experimental and Theoretical Artificial Intelligence, 12, pp. 251-261, (2000); Gips J., Towards the ethical robot, Android Epistemology, (1991); Wallach W., Allen C., Moral Machines: Teaching Robots Right from Wrong, (200…					AISB/IACAP World Congress 2012: Moral Cognition and Theory of Mind, Part of Alan Turing Year 2012	2 July 2012 through 6 July 2012	Birmingham	102138		978-190818722-2			English	AISB/IACAP World Congr.: Moral Cogn. Theory Mind, Part Alan Turing Year	Conference paper	Final		Scopus	2-s2.0-84893196594
Ghorbani M.; Salehabadi R.; Mahdavifar N.; Rad M.	Ghorbani, Maryam (57226774587); Salehabadi, Raha (57216652858); Mahdavifar, Neda (57113721900); Rad, Mostafa (57226200869)	57226774587; 57216652858; 57113721900; 57226200869	Factors Related to Nurses' Attitudes Toward Caring of Elders: The Predictive Role of Altruism, Moral Intelligence, Life Satisfaction and General Health	2021	Iranian Journal of Ageing	16	2		1	17	16	0	10.32598/sija.2020.2767.1	https://www.scopus.com/inward/record.uri?eid=2-s2.0-85112670884&doi=10.32598%2fsija.2020.2767.1&partnerID=40&md5=47e1cd09f6003b21bff16b0294366143	Student Research Committee, School of Nursing and Midwifery, Sabzevar University of Medical Sciences, Sabzevar, Iran; Department of Nursing, Nursing and Midwifery School, Iranian Research Center on Healthy Aging, Sabzevar University of Medical Sciences, Sabzevar, Iran; Department of Biostatistics and Epidemiology, School o f Health, Non-Communicable Diseases Research Center, Sabzevar University o…	Ghorbani M., Student Research Committee, School of Nursing and Midwifery, Sabzevar University of Medical Sciences, Sabzevar, Iran; Salehabadi R., Department of Nursing, Nursing and Midwifery School, Iranian Research Center on Healthy Aging, Sabzevar University of Medical Sciences, Sabzevar, Iran; Mahdavifar N., Department of Biostatistics and Epidemiology, School o f Health, Non-Communicable Dise…	Background and Aim: Nurses' attitudes affect their preference for working with the elderly as well as the quality of care. The aim of this study was to investigate the factors related to nurses' attitudes toward caring of elders and the predictive role of altruism, moral intelligence, life satisfaction and general health in Sabzevar hospitals in 2019.. Materials and Methods: This cross-sectional …	Altruism; Care; Elderly; Health; Moral intelligence; Nurses' attitude; Satisfaction								Arab M, Mohammadalizade S, Haghdoost A., Staff nurses knowledge of aging process and their attitude toward elder people, Iran Journal of Nursing, 21, 55, pp. 19-27, (2008); Doherty M, Mitchell EA, O'Neill S., Attitudes of Healthcare Workers towards Older People in a Rural Population: A Survey Using the Kogan Scale, Nursing Research and Practice, 2011, (2011); Sao Jose JMS, Amado CAF, Ilinca S, Bu…	M. Rad; Department of Nursing, Nursing and Midwifery School, Iranian Research Center on Healthy Aging, Sabzevar University of Medical Sciences, Sabzevar, Iran; email: mostafarad633@yahoo.com		Negah Institute for Scientific Communication						1735806X				English	Iranian J. Ageing	Article	Final		Scopus	2-s2.0-85112670884
Ghadicolaei H.T.; Hadinejad Z.; Hosseinnataj A.; Hosseini S.L.; Yaghoubi T.	Ghadicolaei, Hassan Talebi (57226682702); Hadinejad, Zoya (57226663932); Hosseinnataj, Abolfazl (57056344500); Hosseini, Seyed Leila (57888711900); Yaghoubi, Tahereh (55005699100)	57226682702; 57226663932; 57056344500; 57888711900; 55005699100	Relationship Between Moral Intelligence and Occupational Burnout in Mazandaran Pre-Hospital Emergency Staff During COVID-19 Pandemic	2022	Journal of Mazandaran University of Medical Sciences	32	212		87	96	9	0		https://www.scopus.com/inward/record.uri?eid=2-s2.0-85137887630&partnerID=40&md5=c71f4e810ba60e96f4f6e6451be9ef8b	Emergency Medical Services, Mazandaran University of Medical Sciences, Sari, Iran; Health in Emergency and Disaster Research Center, University of Social Welfare and Rehabilitation Sciences, Tehran, Iran; Department of Biostatistics and Epidemiology, Faculty of Health, Mazandaran University of Medical Sciences, Sari, Iran; Traditional and Complementary Medicine Research Center, Addiction Institut…	Ghadicolaei H.T., Emergency Medical Services, Mazandaran University of Medical Sciences, Sari, Iran; Hadinejad Z., Health in Emergency and Disaster Research Center, University of Social Welfare and Rehabilitation Sciences, Tehran, Iran; Hosseinnataj A., Department of Biostatistics and Epidemiology, Faculty of Health, Mazandaran University of Medical Sciences, Sari, Iran; Hosseini S.L., Emergency …	Background and purpose: COVID-19 pandemic caused high workload and led to high levels of burnout in medical staff including emergency medical personnel. Identifying and preventing occupational burnout can efficiently improve mental health in workplace and enhance the quality of services delivered. This research aimed to investigate the relationship between occupational burnout and moral intellige…	COVID-19; moral intelligence; occupational burnout; pandemic; pre-hospital emergency center	Article; coronavirus disease 2019; cross-sectional study; emergency health service; human; intelligence; intelligence test; Maslach Burnout Inventory; medical staff; moral intelligence; Moral Intelligence Scale; morality; pandemic; professional burnout							Ziaei M, Yarmohammadi H, Karamimatin B, Yarmohammadi S, Nazari Z, Gharagozlou F., Prevalence and risk factors of occupational burnout among nurses of a hospital in Kermanshah in 2013, Iran J Ergon, 2, 2, pp. 67-74, (2014); Hoseini-Esfidarjani SS, Negarandeh R., A new view towards resolving the nursing shortage challenge, Hayat, 23, 3, pp. 196-200, (2017); Belji Kangarlou M, Fatemi F, Paknazar F, …	T. Yaghoubi; Traditional and Complementary Medicine Research Center, Addiction Institute, Mazandaran University of Medical Sciences, Sari, Iran; email: tyaghubi@mazums.ac.ir		Mazandaran University of Medical Sciences						17359279				Persian	J. Mazandaran Univ. Med. Sci.	Article	Final		Scopus	2-s2.0-85137887630
Kühlmeyer K.; Wolkenstein A.; Schütz M.; Wild V.; Marckmann G.	Kühlmeyer, Katja (52663794100); Wolkenstein, Andreas (50263531100); Schütz, Mathias (56048994200); Wild, Verina (26428990300); Marckmann, Georg (23088747400)	52663794100; 50263531100; 56048994200; 26428990300; 23088747400	Competency-oriented teaching of ethics in medical schools; [Kompetenzorientierte Ethik-Lehre im Medizinstudium]	2022	Ethik in der Medizin	34	3		301	318	17	1	10.1007/s00481-022-00700-2	https://www.scopus.com/inward/record.uri?eid=2-s2.0-85129251344&doi=10.1007%2fs00481-022-00700-2&partnerID=40&md5=32054ffe525fb282741128a197ed48ec	Institut für Ethik, Geschichte und Theorie der Medizin, Ludwig-Maximilians-Universität München, Lessingstr. 2, München, 80336, Germany; Professur für Ethik der Medizin, Universität Augsburg, Augsburg, Germany	Kühlmeyer K., Institut für Ethik, Geschichte und Theorie der Medizin, Ludwig-Maximilians-Universität München, Lessingstr. 2, München, 80336, Germany; Wolkenstein A., Institut für Ethik, Geschichte und Theorie der Medizin, Ludwig-Maximilians-Universität München, Lessingstr. 2, München, 80336, Germany; Schütz M., Institut für Ethik, Geschichte und Theorie der Medizin, Ludwig-Maximilians-Universität…	Definition of the problem: The upcoming reforms according to the specifications of the Master Plan 2020 provide for a competency-oriented restructuring of medical studies. This article aims to develop perspectives on how teaching ethics in medical studies can be more strongly oriented at building competencies. In this way, it pursues the goal of making the concept of competency more tangible for …	Ethical competency; Ethical education; Ethics teaching; Medical education; Moral intelligence; Professional ethics	adult; article; decision making; education; ethics; human; intelligence; medical education; medical ethics; medical school; morality; patient care; physician; problem solving; professional ethics							Problematik einer Patientenverfügung in der Psychiatrie, Ethik Med, 26, pp. 237-238, (2014); Arnold R., Von der Bildung zur Kompetenzentwicklung. Anmerkungen zu einem erwachsenenpädagogischen Perspektivwechsel, Report, 49, pp. 26-38, (2002); Bauman Z., Donskis L., Moral blindness. The loss of sensitivity in liquid modernity, (2013); Biller-Andorno N., Neitzke G., Frewer A., Wiesemann C., Lehrziel…	K. Kühlmeyer; Institut für Ethik, Geschichte und Theorie der Medizin, Ludwig-Maximilians-Universität München, München, Lessingstr. 2, 80336, Germany; email: katja.kuehlmeyer@med.lmu.de		Springer Science and Business Media Deutschland GmbH						09357335				German	Ethik Med.	Article	Final	All Open Access; Hybrid Gold Open Access	Scopus	2-s2.0-85129251344
Browne-Miller A.	Browne-Miller, Angela (58796943400)	58796943400	Raising thinking children and teens: Guiding mental and moral development	2009	Raising Thinking Children and Teens: Guiding Mental and Moral Development				1	204	203	0		https://www.scopus.com/inward/record.uri?eid=2-s2.0-85181856221&partnerID=40&md5=a388b826e77bad82718026a8150f94b6			In her newest book-written for both lay and professional people in all walks of life and cultures-author, lecturer, educator, Angela Browne-Miller presents a set of tools and awarenesses adults can apply to raising and teaching children and teens. Full of daily life advice, as well as profound ideas for changing the way we think about learning, Raising Thinking Children and Teens: Guiding Mental …									Adams G., Adolescent Development: The Essential Readings, (1999); The Complete Fables, (1998); Aguilar J.P., Adolescent Drug Sellers and Distributors, In Praeger International Collection on Addictions, (2009); Allen K.E., Marotz L.R., Developmental Profiles: Pre-Birth through Twelve, (2002); Amen D.G., Magnificent Mind at Any Age: Treat Anxiety, Depression, Memory Problems, ADD, and Insomnia, (20…			Bloomsbury Publishing Plc.							978-031335877-7; 978-031335876-0			English	Rais. Think. Child. and Teens: Guid. Ment. and Moral Dev.	Book	Final		Scopus	2-s2.0-85181856221
Andregg M.	Andregg, Michael (55814519900)	55814519900	Ethics and Professional Intelligence	2010	The Oxford Handbook of National Security Intelligence							2	10.1093/oxfordhb/9780195375886.003.0044	https://www.scopus.com/inward/record.uri?eid=2-s2.0-84904258351&doi=10.1093%2foxfordhb%2f9780195375886.003.0044&partnerID=40&md5=a4253457374196ec9fca370bbcede593	University of St. Thomas, St. Paul, MN, United States	Andregg M., University of St. Thomas, St. Paul, MN, United States	This article discusses the ethics in the profession of intelligence. This article begins with the order goals of true intelligence professionals as differentiated from the thieves and thugs who work for other secret institutions of today. It focuses on what distinguishes the agents of malignant and murderous police states from intelligence professionals who work for legitimate governments and for…	Ethics; Intelligence professionals; Moral intelligence professional; Profession of intelligence; Significance of ethics; Torture and assassinations								Adams G., Unmasking Administrative Evil, (1998); Allhoff F., Terrorism and Torture, International Journal of Applied Philosophy, 17, 1, pp. 105-118, (2003); Andregg M.M., How Wisdom Differs from Intelligence and Knowledge in the Context of National Intelligence Agencies, (2003); Andregg M.M., Intelligence Ethics: The Definitive Work of 2007, (2007); Andregg M.M., Intelligence Ethics, Handbook of …			Oxford University Press							978-019989221-1; 978-019537588-6			English	The Oxf. Handb. of Natl. Secur. Intell.	Book chapter	Final		Scopus	2-s2.0-84904258351
Suciu M.-C.; Suciu N.	Suciu, Marta-Christina (33068207300); Suciu, Nicolae (57219333534)	33068207300; 57219333534	Ethical company: Business ethics and moral competency	2012	Innovation Vision 2020: Sustainable growth, Entrepreneurship, and Economic Development - Proceedings of the 19th International Business Information Management Association Conference	4			1893	1899	6	0		https://www.scopus.com/inward/record.uri?eid=2-s2.0-84896370371&partnerID=40&md5=5ad24c91e2a6b2821af864b0a286e262	Academy of Economic Studies, Bucharest, Romania; Politechnic University of Bucharest, Bucharest, Romania	Suciu M.-C., Academy of Economic Studies, Bucharest, Romania; Suciu N., Politechnic University of Bucharest, Bucharest, Romania	The purpose of this paper is to address ethical and moral issues related to a long-run sustainable business environment. Relevant literature for business ethics was reviewed in order to prepare this paper. The paper is an opportunity to express our opinion considering that a long-run sustainable business environment should reflect both economic, environment, social and moral issues to encourage h…	Business ethics; Emotional intelligence; Moral intelligence; Sustainable business	Competition; Information management; Sustainable development; Business continuity; Business ethics; Business framework; Economic condition; Emotional intelligence; Moral intelligence; Moral issues; Sustainable business; Philosophical aspects							Bos R., Willmott H., Business Ethics, Social aspects, Analysis, Emotions, Dualism, Dualism (Philosophy), Journal of Management Studies, pp. 25-37, (2001); Camerer C., Loewenstein G., Prelec D., Neuroeconomics: How neuroscience can inform economics, Journal of Economic Literature, 43, 1, pp. 9-64, (2005); Haitao C.T., Raju J.S., Zhang J.Z., Fairness and Channel Coordination, Management Science, 53…			International Business Information Management Association, IBIMA		19th IBIMA Conference on Innovation Vision 2020: Sustainable Growth, Entrepreneurship and Economic Development	12 November 2012 through 13 November 2012	Barcelona	103298					English	Inniv. Vis. Sustain. Growth. Entrep. Econ Dev.	Conference paper	Final		Scopus	2-s2.0-84896370371
Veach C.M.	Veach, Coy M. (6603127963)	6603127963	There's no such thing as engineering ethics	2006	Leadership and Management in Engineering	6	3	004603LME	97	101	4	6	10.1061/(ASCE)1532-6748(2006)6:3(97)	https://www.scopus.com/inward/record.uri?eid=2-s2.0-33745289793&doi=10.1061%2f%28ASCE%291532-6748%282006%296%3a3%2897%29&partnerID=40&md5=db2107a06adb8ca573d0e62b0d75dec0	Freese and Nichols, Inc., Fort Worth, TX 76109, 4055 International Plaza, United States	Veach C.M., Freese and Nichols, Inc., Fort Worth, TX 76109, 4055 International Plaza, United States	Why do engineers focus with such zeal on "engineering ethics?" Ethics are ethics. Have we, by creating a set of ethics for our professional lives as engineers, made the concept of ethical behavior so complex and confusing that we fail to act in ways consistent with moral principles when faced with an ethical dilemma? Studies shows that there is a set of guiding universal principles that if proper…		Behavioral research; Engineers; Laws and legislation; Engineering ethics; Moral principles; Real-life situations; Universal principles; Professional aspects							Standards of Professional Conduct for Civil Engineers, (2000); Brown Donald E., Human Universals, (1991); Fleddermann Charles B., Engineering Ethics, (2004); Fletcher Joseph., Situation Ethics: The New Morality, (1966); Daniel G., Richard B., McKee Annie., Primal Leadership Realizing the Power of Emotional Intelligence, (2002); Huntsman Jon M., Winners Never Cheat-Everyday Values We Learned As Ch…	C.M. Veach; Freese and Nichols, Inc., Fort Worth, TX 76109, 4055 International Plaza, United States; email: cmv@freese.com								15326748				English	Leadersh. Manage. Eng.	Article	Final	All Open Access; Bronze Open Access	Scopus	2-s2.0-33745289793
Panǎ L.	Panǎ, Laura (14827303200)	14827303200	Artificial ethics: A common way for human and artificial moral agents and an emergent technoethical field	2012	International Journal of Technoethics	3	3		1	20	19	2	10.4018/jte.2012070101	https://www.scopus.com/inward/record.uri?eid=2-s2.0-84873811879&doi=10.4018%2fjte.2012070101&partnerID=40&md5=bf9b75b2189b2dffa15b5dbcf437d0da	Polytechnic University of Bucharest, Romania	Panǎ L., Polytechnic University of Bucharest, Romania	A new morality is generated in the present scientific and technical environment, and a new ethics is needed, an ethics which may found both individual and social morality, guiding a moral evolution of different cultural fields and which has chances to keep alive the moral culture itself. Pointed out are the scientific, technical, and philosophical premises of artificial ethics. Specifically the s…	Artificial Ethics; Artificial Moral Agents; Co-Evolution of Human and Artificial Moral Agents; Emergent Ethical Fields; Ethical Values; Moral Intelligence; Natural and Artificial Evolution; Technological and Social Prognosis	Artificial Ethics; Artificial evolution; Emergent Ethical Fields; Ethical values; Moral agents; Moral Intelligence; Technological and Social Prognosis; Philosophical aspects					Russian Humanitarian Foundation, RHF, (11-33-00239а1); Russian Humanitarian Foundation, RHF	The research was supported by the Russian Foundation for Humanities, project No. 11-33-00239а1.	Bedau M.A., Philosophical content and method of artificial life, The Digital Phoenix: How Computers Are Changing Philosophy, pp. 135-152, (1998); Bynum T.W., Global information ethics and the information revolution, The Digital Phoenix: How Computers Are Changing Philosophy, pp. 274-291, (1998); Bynum T.W., The foundation of computer ethics, Computers & Society, 30, 2, pp. 6-13, (2000); Cavalier …									1947346X				English	Int. J. Technoethics	Article	Final		Scopus	2-s2.0-84873811879
Engelbrecht A.; Hendrikz K.	Engelbrecht, Amos (56007177200); Hendrikz, Karen (57208601961)	56007177200; 57208601961	Influence of moral intelligence, principled leadership and trust on organisational citizenship behaviour	2020	South African Journal of Economic and Management Sciences	23	1	a3429	1	9	8	3	10.4102/sajems.v23i1.3429	https://www.scopus.com/inward/record.uri?eid=2-s2.0-85097523570&doi=10.4102%2fsajems.v23i1.3429&partnerID=40&md5=1b2bfd3c9887bb970481c00e8cc0bc89	Department of Industrial Psychology, Faculty of Economic and Management Sciences, Stellenbosch University, Stellenbosch, South Africa	Engelbrecht A., Department of Industrial Psychology, Faculty of Economic and Management Sciences, Stellenbosch University, Stellenbosch, South Africa; Hendrikz K., Department of Industrial Psychology, Faculty of Economic and Management Sciences, Stellenbosch University, Stellenbosch, South Africa	Background: Organisational citizenship behaviour (OCB) plays a substantial role in individual and organisational performance. Aim: The aim of the study was to investigate how moral intelligence and principled leadership can influence trust in the leader and OCB. Setting: Data were collected from 300 employees from various organisations in South Africa. Purposive, non-probability sampling was used…	Ethical leadership; Leader trust; Moral intelligence; Organisational citizenship behaviour; Principled leadership								Asgari A., Silong A.D., Ahmad A., Samah B.A., The relationship between transformational leadership behaviors, organizational justice, leader-member exchange, perceived organizational support, trust in management and organizational citizenship behaviors, European Journal of Scientific Research, 23, 2, pp. 227-242, (2008); Ashkanasy N.M., Windsor C.A., Trevino L.K., Bad apples in bad barrels revisi…	A. Engelbrecht; Department of Industrial Psychology, Faculty of Economic and Management Sciences, Stellenbosch University, Stellenbosch, South Africa; email: ase@sun.ac.za		AOSIS (pty) Ltd						10158812				English	S. Afr. J. Econ. Manage Sci.	Article	Final	All Open Access; Gold Open Access	Scopus	2-s2.0-85097523570
Bezanjani K.N.; Manzari Tavakoli H.; Salajeghe S.; Sheikhi A.	Bezanjani, Kaveh Nouhi (58103995400); Manzari Tavakoli, Hamdollah (58103329900); Salajeghe, Sanjar (56095585700); Sheikhi, Ayyub (35222377200)	58103995400; 58103329900; 56095585700; 35222377200	Authentic Leadership and Moral Intelligence of Nurses in Kerman University of Medical Sciences Hospitals	2019	Journal of Payavard Salamat	13	1		13	23	10	3		https://www.scopus.com/inward/record.uri?eid=2-s2.0-85075217284&partnerID=40&md5=dd346a6c024d59055b50cf01dd61b597	Public Management, Faculty of Management, Islamic Azad university, kerman Branch, Kerman, Iran; Department of Public Management, Faculty of Management, Islamic Azad university, kerman Branch, Kerman, Iran; Department of Statistics, Faculty of Management, Shahid Bahonar University, Kerman, Iran	Bezanjani K.N., Public Management, Faculty of Management, Islamic Azad university, kerman Branch, Kerman, Iran; Manzari Tavakoli H., Department of Public Management, Faculty of Management, Islamic Azad university, kerman Branch, Kerman, Iran; Salajeghe S., Department of Public Management, Faculty of Management, Islamic Azad university, kerman Branch, Kerman, Iran; Sheikhi A., Department of Statis…	Background and Aim: This study was conducted due to the increasing importance of ethics in providing nursing care and also due to the role of nurses' moral intelligence in quality of care; meanwhile, the role of authentic leadership (AL) in enhancing the moral intelligence of nurses working in Kerman University of Medical Sciences hospitals was investigated. Materials and Methods: This is a mixed…	Authentic Leadership; Moral Intelligence; Self-Awareness								Tschudin V., Ethics in nursing: The caring relationship, pp. 11-18, (2002); Afshar L, Joolaee S, Voskouie K, Bagheri AR., Nursing ethics priorities from nurses aspects: A national study. Medical Ethics and History of Medcine 2013; 6(3): 54-63[Article in Persian]. 2. Afshar L, Joolaee S, Voskouie K & Bagheri AR. Nursing ethics priorities from nurses aspects: A national study; Habibzade H, Ahmadi F…	H. Manzari Tavakoli; Department of Public Management, Faculty of Management, Islamic Azad university, kerman Branch, Kerman, Iran; email: hmanzarl@iauk.ac.ir		Tehran University of Medical Sciences						17358132				Persian	J. Payavard. Salamat.	Article	Final		Scopus	2-s2.0-85075217284
Pakdel L.; Sharifi S.	Pakdel, Leila (57506556200); Sharifi, Saeed (54788328000)	57506556200; 54788328000	Moral intelligence relationship with job satisfaction and organizational deviant behaviors youth and sports department of fars province	2016	International Business Management	10	7		1151	1161	10	3	10.3923/ibm.2016.1151.1161	https://www.scopus.com/inward/record.uri?eid=2-s2.0-84960539372&doi=10.3923%2fibm.2016.1151.1161&partnerID=40&md5=7164a4080c9a6da8952890eb6cb89755	Department of Management, Isfahan (Khorasgan) Branch, Islamic Azad University, Khorasgan, Iran	Pakdel L., Department of Management, Isfahan (Khorasgan) Branch, Islamic Azad University, Khorasgan, Iran; Sharifi S., Department of Management, Isfahan (Khorasgan) Branch, Islamic Azad University, Khorasgan, Iran	The present research aimed to determine the relationship between moral intelligence with job satisfaction and organizational deviant behaviors in the offices of youths and sports of the Fars Province by descriptive study was conducted. The population consisted of all the employees of the offices of youths and sports of the Fars Province numbering 340 of which based on the sample size formula coch…	Deviant behaviors; Items; Job satisfaction; Moral intelligence; Office of youths and sports								Far M.B., Nekoueimoghaddam M., The relationship between moral behaviors of managers with job satisfaction, J. Ethics Sci. Technol, 5, (2010); Ghorbanizadeh A., The relation between moral intelligence with transformational leadership, J. Ethics Sci. Technol, 8, pp. 1-12, (2013); Golpmar M., Nadi M., Relatiomhp between management support for moral behavior and job satisfaction, J. Psychol, 54, pp. …			Medwell Journals						19935250				English	Int. Bus. Manage.	Article	Final		Scopus	2-s2.0-84960539372
Majidi S.A.; Fakoorfard Z.; Safarmohammadi H.; Leily E.K.	Majidi, Seyed Ali (57204623702); Fakoorfard, Zeinab (57474697000); Safarmohammadi, Hamideh (57204616075); Leily, Ehsan Kazemnezhad (58294691200)	57204623702; 57474697000; 57204616075; 58294691200	The Relationship between Moral Intelligence and Patient Safety Culture in Nurses	2023	Journal of Caring Sciences	12	4		241	247	6	0	10.34172/jcs.2023.30501	https://www.scopus.com/inward/record.uri?eid=2-s2.0-85180570386&doi=10.34172%2fjcs.2023.30501&partnerID=40&md5=36a95d1361381ab3fddb243fbfbe96dc	Department of Nursing & Midwifery, Rasht Branch, Islamic Azad University, Rasht, Iran; National Institute for Health Research, Tehran University of Medical Sciences, Tehran, Iran; Poursina Education & Treatment Center, Guilan University of Medical Sciences, Guilan, Iran; Guilan Road Trauma Research Center, Guilan University of Medical Sciences, Guilan, Iran	Majidi S.A., Department of Nursing & Midwifery, Rasht Branch, Islamic Azad University, Rasht, Iran; Fakoorfard Z., National Institute for Health Research, Tehran University of Medical Sciences, Tehran, Iran; Safarmohammadi H., Poursina Education & Treatment Center, Guilan University of Medical Sciences, Guilan, Iran; Leily E.K., Guilan Road Trauma Research Center, Guilan University of Medical Sci…	Introduction: Ethical issues are among the first concerns and important issues in the daily care of nurses, so that nurses always try to maintain and observe them in order to provide better and more basic care to patients. Moral intelligence (MI) can provide a framework for the proper functioning of nurses. The main purpose of this study was to determine the relationship between patient safety cu…	Moral intelligence; Nurses; Patient safety culture						Islamic Azad University, IAU	The research was funded by Rasht Branch, Islamic Azad University.	The World Health Report 2000: Health Systems: Improving Performance, (2000); Ahmed S, Hasan MZ, MacLennan M, Dorin F, Ahmed MW, Hasan MM, Et al., Measuring the efficiency of health systems in Asia: a data envelopment analysis, BMJ Open, 9, 3, (2019); Chen IC, Li HH., Measuring patient safety culture in Taiwan using the Hospital Survey on Patient Safety Culture (HSOPSC), BMC Health Serv Res, 10, (…	S.A. Majidi; Department of Nursing & Midwifery, Rasht Branch, Islamic Azad University, Rasht, Iran; email: salimajidi@gmail.com		Tabriz University of Medical Sciences						22519920				English	J. Caring. Sci.	Article	Final	All Open Access; Gold Open Access; Green Open Access	Scopus	2-s2.0-85180570386
Müller S.	Müller, Sabine (57192995401)	57192995401	Moral enhancement through neurosurgery? Feasibility and ethical justifiability; [Moral Enhancement durch Neurochirurgie? Machbarkeit und ethische Vertretbarkeit]	2018	Ethik in der Medizin	30	1		39	56	17	3	10.1007/s00481-018-0476-x	https://www.scopus.com/inward/record.uri?eid=2-s2.0-85041909820&doi=10.1007%2fs00481-018-0476-x&partnerID=40&md5=50f68b8493520a4efb3fe99626af28cb	Klinik für Psychiatrie und Psychotherapie CCM, Charité – Universitätsmedizin Berlin, Charitéplatz 1, Berlin, 10117, Germany	Müller S., Klinik für Psychiatrie und Psychotherapie CCM, Charité – Universitätsmedizin Berlin, Charitéplatz 1, Berlin, 10117, Germany	Problem: Several influential bioethicists propagate “moral enhancement”. Some argue that this is the only way to save humanity from its own demise. Since the suitability of medical moral enhancement has been challenged with empirical arguments, some bioethicists put the idea forward to use neurosurgery, particularly deep brain stimulation. The paper investigates two questions: (1) Is moral enhanc…	Deep brain stimulation; Moral enhancement; Neuroenhancement; Psychiatric neurosurgery; Psychopathy; Psychosurgery								Babiak P., Hare R.D., Snakes in suits: when psychopaths go to work, (2006); Babiak P., Neumann C.S., Hare R.D., Corporate psychopathy: talking the walk, Behav Sci Law, 28, pp. 174-193, (2010); Baccarini E., Malatesti L., Moral bioenhancement of psychopaths, J Med Ethics, (2017); Bartz J.A., Zaki J., Bolger N., Ochsner K.N., Social effects of oxytocin in humans: context and person matter, Trends C…	S. Müller; Klinik für Psychiatrie und Psychotherapie CCM, Charité – Universitätsmedizin Berlin, Berlin, Charitéplatz 1, 10117, Germany; email: Mueller.sabine@charite.de		Springer Verlag						09357335				German	Ethik Med.	Article	Final		Scopus	2-s2.0-85041909820
Abdel-Hadi S.A.	Abdel-Hadi, Samer A. (57200498605)	57200498605	The level of moral competence and its relationship with the variables of, gender, specialization and academic year among Al Falah University students in Dubai	2017	International Journal of Business and Society	18	S3		463	478	15	3		https://www.scopus.com/inward/record.uri?eid=2-s2.0-85041421027&partnerID=40&md5=d854c87e659fb46daceee3a0a0a4eb4e	Al Falah University, College of Mass Communication, Dubai, United Arab Emirates	Abdel-Hadi S.A., Al Falah University, College of Mass Communication, Dubai, United Arab Emirates	The present study aimed to identify the level of Moral Competence among a (245) female and male students at Al Falah University in Dubai from management, law and mass communication disciplines. The researcher used the Arabian version of moral competence scale developed by Mahasneh (2014) after modifying some items to fit the Emirati environment, validity and reliability were constructed. The scal…	Moral competence; Moral intelligence; Morals								Aridag N., Yuksel A., Analysis of the Relationship between Moral Judgment Competences and Empathic Skills of University Students, Educational Sciences Theory & Practice, 10, 2, pp. 707-724, (2010); Brytting T., Moral Competence: A Non-Relativistic, Non-Rationalistic Definition, Moral Leadership in Action, pp. 263-278, (2002); Buell K., The Relationship of Ethics Education to the Moral Development…	S.A. Abdel-Hadi; Al Falah University, College of Mass Communication, Dubai, United Arab Emirates; email: samer.adnan@afu.ac.ae		Universiti Malaysia Sarawak						15116670				English	Int. J. Bus. Soc.	Article	Final		Scopus	2-s2.0-85041421027
Khodarahimi S.; Amiri M.	Khodarahimi, Siamak (26031563700); Amiri, Mojahed (57191155751)	26031563700; 57191155751	Perceived Civil Rights and Moral Competence in Iranian Adults	2017	Social Indicators Research	134	2		591	605	14	1	10.1007/s11205-016-1445-8	https://www.scopus.com/inward/record.uri?eid=2-s2.0-84987665838&doi=10.1007%2fs11205-016-1445-8&partnerID=40&md5=f50a4860d1f88313e40941b0e39e5c04	Eghlid Branch, Islamic Azad University, Eghlid, Fars Province, Iran	Khodarahimi S., Eghlid Branch, Islamic Azad University, Eghlid, Fars Province, Iran; Amiri M., Eghlid Branch, Islamic Azad University, Eghlid, Fars Province, Iran	Civil Rights theories upon which this study is based are the conviction, social change and culture’s constraints theories of Civil Rights, whilst moral competence has been considered from the perspective of moral intelligence, moral competence and dual-aspect theories of morality. The purpose of this study was to investigate the relationship between perceived Civil Rights and moral competence; to…	Adults; Gender; Moral competence; Perceived Civil Rights	Fars; Iran; adult; civil rights; gender role; morality					Islamic Azad University, IAU	This work was supported by Eghlid Branch, Islamic Azad University, Eghlid, Fars Province, Iran. Authors are grateful to Cheryl-anne Johnston, Independent Researcher; South Africa; and Maria Merche Ovejero, Complutense University of Madrid; Spain, for their copy editions in this article.	Abelson R.P., Conviction, American Psychologist, 43, pp. 267-275, (1988); Aknin L., Barrington-Leigh C., Dunn E., Helliwell J., Biswas-Diener R., Kemeza I., Nyende P., Ashton-James C., Norton M., Prosocial spending and well-being: Cross-cultural evidence for a psychological universal, Journal of Personality and Social Psychology, 104, pp. 635-652, (2013); Biswas-Diener R., Linley P.A., Govindji R…	S. Khodarahimi; Eghlid Branch, Islamic Azad University, Eghlid, Iran; email: Khodarahimi@yahoo.com		Springer Netherlands						03038300				English	Soc. Indic. Res.	Article	Final		Scopus	2-s2.0-84987665838
Ghasempour S.; Babaei A.; Nouri S.; Basirinezhad M.H.; Abbasi A.	Ghasempour, Saeed (58561308800); Babaei, Aliasghar (58998121300); Nouri, Soheil (58998121400); Basirinezhad, Mohammad Hasan (57203898059); Abbasi, Ali (57208367270)	58561308800; 58998121300; 58998121400; 57203898059; 57208367270	Relationship between academic procrastination, self-esteem, and moral intelligence among medical sciences students: a cross-sectional study	2024	BMC Psychology	12	1	225				0	10.1186/s40359-024-01731-8	https://www.scopus.com/inward/record.uri?eid=2-s2.0-85191034777&doi=10.1186%2fs40359-024-01731-8&partnerID=40&md5=29881cd1fccf9eb0055d8a002d779f92	Student Research Committee, School of Nursing and Midwifery, Shahroud University of Medical Sciences, Shahroud, Iran; Department of Epidemiology and Biostatistics, School of Public Health, Shahid Sadoughi University of Medical Sciences, Yazd, Iran; Department of Nursing, School of Nursing and Midwifery, Shahroud University of Medical Sciences, Shahroud, Iran	Ghasempour S., Student Research Committee, School of Nursing and Midwifery, Shahroud University of Medical Sciences, Shahroud, Iran; Babaei A., Student Research Committee, School of Nursing and Midwifery, Shahroud University of Medical Sciences, Shahroud, Iran; Nouri S., Student Research Committee, School of Nursing and Midwifery, Shahroud University of Medical Sciences, Shahroud, Iran; Basirinez…	Background: Academic procrastination is a widespread phenomenon among students. Therefore, evaluating the related factors has always been among the major concerns of educational system researchers. The present study aimed to determine the relationship of academic procrastination with self-esteem and moral intelligence in Shahroud University of Medical Sciences students. Methods: This cross-sectio…	Academic procrastination; Moral intelligence; Self-esteem; Students								Bulfone G., Mazzotta R., Cocco M., Maurici M., Anastasia M., Macale L., Sili A., Vellone E., Alvaro R., Variables Predicting Academic success of nursing students: a longitudinal study in a nursing bachelor’s degree program, Ann Ig, 34, 4, pp. 384-397, (2022); Altwijri S., Alotaibi A., Alsaeed M., Alsalim A., Alatiq A., Al-Sarheed S., Agha S., Omair A., Emotional Intelligence and its Association w…	A. Abbasi; Department of Nursing, School of Nursing and Midwifery, Shahroud University of Medical Sciences, Shahroud, Iran; email: abbasi_msn@yahoo.com		BioMed Central Ltd						20507283				English	BMC Psychol.	Article	Final	All Open Access; Gold Open Access	Scopus	2-s2.0-85191034777
Tanner C.; Schmocker D.; Katsarov J.; Christen M.	Tanner, Carmen (7202846947); Schmocker, David (57201739315); Katsarov, Johannes (57192197076); Christen, Markus (56275127800)	7202846947; 57201739315; 57192197076; 56275127800	Educating moral sensitivity in business: An experimental study to evaluate the effectiveness of a serious moral game	2022	Computers and Education	178		104381				7	10.1016/j.compedu.2021.104381	https://www.scopus.com/inward/record.uri?eid=2-s2.0-85120972259&doi=10.1016%2fj.compedu.2021.104381&partnerID=40&md5=733930d8ac84517041435dc960ebedc1	Department of Banking and Finance, University of Zurich, Switzerland; Leadership Excellence Institute Zeppelin, Zeppelin University, Germany; Center for University Teaching and Learning, University of Zurich, Switzerland; Ethics Research Institute, University of Zurich, Switzerland; Institute of Biomedical Ethics and History of Medicine, University of Zurich, Switzerland	Tanner C., Department of Banking and Finance, University of Zurich, Switzerland, Leadership Excellence Institute Zeppelin, Zeppelin University, Germany; Schmocker D., Center for University Teaching and Learning, University of Zurich, Switzerland; Katsarov J., Ethics Research Institute, University of Zurich, Switzerland; Christen M., Institute of Biomedical Ethics and History of Medicine, Universi…	Serious games have emerged as a promising new form of education and training. Even though the benefits of serious games for education are undisputed, there is still a further need for research on the efficacy of such games. The main goal of our research is to examine the effectiveness of a serious moral game—uFin: The Challenge—that was designed to promote moral sensitivity in business, a precond…	21st century abilities; Adult learning; Games; Post-secondary education; Teaching/learning strategies	Decision making; Surveys; 21st century ability; Adult learning; Education and training; Ethical decision making; Game; Learning effectiveness; Metacognitives; New forms; Postsecondary education; Teaching/learning strategy; Serious games					Karl Schlecht Stiftung; Laura Vernazza; Schweizerischer Nationalfonds zur Förderung der Wissenschaftlichen Forschung, SNF, (CR11I1-159279/1)	Funding text 1: Proponents of serious games have highlighted numerous potential benefits of such tools compared to conventional teacher-centered approaches (e.g., Guillén-Nieto & Aleson-Carbonell, 2012; Rieber, Smith, & Noah, 1998). The enthusiasm for serious games rests, for example, on the potential to motivate individuals from the narrative, interactive and multimedia nature of gaming. Such a …	Aldrich C., The complete guide to simulations and serious games, (2009); All A., Castellar E.N.P., van Looy J., Digital game-based learning effectiveness assessment: Reflections on study design, Computer Education, 167, (2021); Annetta L.A., Minogue J., Holmes S.Y., Cheng M.-T., Investigating the impact of video games on high school students' engagement and learning about genetics, Computers & Ed…	C. Tanner; Department of Banking & Finance, University of Zurich, Zurich, Plattenstrasse 32, 8032, Switzerland; email: carmen.tanner@bf.uzh.ch		Elsevier Ltd						03601315		COMED		English	Comput Educ	Article	Final	All Open Access; Green Open Access; Hybrid Gold Open Access	Scopus	2-s2.0-85120972259
Mohammadi M.; Mohammadi S.; Mehri A.; Mazraeh F.B.	Mohammadi, Maryam (57196843043); Mohammadi, Shabnam (35194218500); Mehri, Ali (57200700936); Mazraeh, Fatemeh Bagheri (57219215606)	57196843043; 35194218500; 57200700936; 57219215606	Investigation of moral intelligence’s predictive components in students of Shahid Beheshti University of Medical Sciences (SBMU)	2020	Journal of Medical Ethics and History of Medicine	13			1	8	7	2		https://www.scopus.com/inward/record.uri?eid=2-s2.0-85091718686&partnerID=40&md5=28f62700df3b82ff9bdd260d10b71d8f	Health Education and Health Promotion, Department of Public Health, School of Public Health, Shahid Beheshti University of Medical Sciences, Tehran, Iran; Neurogenic Inflammation Research Center, Mashhad University of Medical Sciences, Mashhad, Iran; Department of Health Education, School of Health, Sabzevar University of Medical Sciences, Sabzevar, Iran; School of Public Health, Shahid Beheshti …	Mohammadi M., Health Education and Health Promotion, Department of Public Health, School of Public Health, Shahid Beheshti University of Medical Sciences, Tehran, Iran; Mohammadi S., Neurogenic Inflammation Research Center, Mashhad University of Medical Sciences, Mashhad, Iran; Mehri A., Department of Health Education, School of Health, Sabzevar University of Medical Sciences, Sabzevar, Iran; Maz…	This study aimed to investigate dominant predictor components of moral intelligence (MI) based on the Lennick and Kiel's model in students of Shahid Beheshti University of Medical Sciences (SBMU). In this descriptive-analytical study, 322 students of SBMU were chosen through cluster sampling. To collect data, a 40-item questionnaire, whose validity and reliability was confirmed in previous studie…	Lennick and Kiel’s Model; Medical Sciences; Moral Intelligence; Students						Shahid Beheshti University of Medical Sciences, SBUMS	The authors are grateful to the Research Committee of Shahid Beheshti University of Medical Sciences for their support, and the students who participated in this study.	Mohammadi S, Nakhaei N, Borhani F, Roshanzadeh M., Moral intelligence in nursing: a cross-sectional study in East of Iran, Iranian Journal of Medical Ethics and History of Medicine, 6, 5, pp. 57-66, (2013); Eskandari N, Golaghaie F, Aghabarary M, Et al., Explaining the relationship between moral intelligence and professional self-concept with the competency of nursing students in providing spirit…	M. Mohammadi; Department of Public Health, School of Health, Shahid Beheshti University of Medical Sciences, Tehran, Yaman St., Velenjak, Chamran Highway, 198353-5511, Iran; email: Mohammadim@sbmu.ac.ir		Tehran University of Medical Sciences						20080387				English	J. Med. Ethics Hist. Med.	Article	Final		Scopus	2-s2.0-85091718686
Majidi S.A.; Kouchakzadeh S.; Safarmohammadi H.; Leyli E.K.	Majidi, Seyed Ali (57204623702); Kouchakzadeh, Sobhaneh (57204625222); Safarmohammadi, Hamideh (57204616075); Leyli, Ehsan Kazemnezhad (36182721200)	57204623702; 57204625222; 57204616075; 36182721200	Assessment of hospital nurses’ moral intelligence: A cross-sectional study in Guilan Province, north of Iran	2018	Shiraz E Medical Journal	19	10	e62299			7	7	10.5812/semj.62299	https://www.scopus.com/inward/record.uri?eid=2-s2.0-85056382631&doi=10.5812%2fsemj.62299&partnerID=40&md5=238514feef1c0d87dfe67fa0f638bb05	Health Services Management, Department of Nursing and Midwifery, Rasht Branch, Islamic Azad University, Rasht, Iran; Department of Nursing and Midwifery, Rasht Branch, Islamic Azad University, Rasht, Iran; Poursina Education and Treatment Center, Guilan University of Medical Sciences, Rasht, Iran; Guilan Road Trauma Research center, Guilan University of Medical Sciences, Rasht, Iran	Majidi S.A., Health Services Management, Department of Nursing and Midwifery, Rasht Branch, Islamic Azad University, Rasht, Iran; Kouchakzadeh S., Department of Nursing and Midwifery, Rasht Branch, Islamic Azad University, Rasht, Iran; Safarmohammadi H., Poursina Education and Treatment Center, Guilan University of Medical Sciences, Rasht, Iran; Leyli E.K., Guilan Road Trauma Research center, Gui…	Background: The emphasis placed on ethics and moral considerations has always been considered in individual and social domains, and moral intelligence is one of the important components that can play a key role in the improvement of nursing profession. In fact, among different professions, nursing is a clear indication of moral performance. Objectives: The overriding aim of the present study was …	Hospital; Moral intelligence; Nurse	adult; article; attention; cluster analysis; comparative study; controlled study; cross-sectional study; data analysis software; error; female; gender; human; human experiment; human tissue; intelligence; Iran; Kruskal Wallis test; male; morality; multicenter study; nurse; questionnaire; sampling					Islamic Azad University, IAU	The authors would like to thank all the administrators of nursing services and the respected colleagues working in Guilan hospitals for their sincere cooperation. We wish to thank Islamic Azad University of Rasht for their financial support.	Mercer M.P., Hernandez-Boussard T., Mahadevan S.V., Strehlow M.C., Physician identification and patient satisfaction in the emergency department: Are they related?, J Emerg Med, 46, 5, pp. 711-718, (2014); Huang C.C., You C.S., Tsai M.T., A multidimensional analysis of ethical climate, job satisfaction, organizational commitment, and organizational citizenship behaviors, Nurs Ethics, 19, 4, pp. 5…	S.A. Majidi; Health Services Management, Department of Nursing and Midwifery, Rasht Branch, Islamic Azad University, Rasht, Iran; email: salimajidi@gmail.com		Shriaz University of Medical Sciences						17351391				English	Shiraz E Med. J.	Article	Final	All Open Access; Gold Open Access	Scopus	2-s2.0-85056382631
Wartenberg T.E.	Wartenberg, Thomas E. (18435143600)	18435143600	Moral Intelligence and the Limits of Loyalty: The Third Man as Philosophy	2011	Ethics at the Cinema							2	10.1093/acprof:oso/9780195320398.003.0015	https://www.scopus.com/inward/record.uri?eid=2-s2.0-84921850980&doi=10.1093%2facprof%3aoso%2f9780195320398.003.0015&partnerID=40&md5=0adaafae641a71248d29fcbd9e8604cc	Philosophy Department, Mount Holyoke College, United States	Wartenberg T.E., Philosophy Department, Mount Holyoke College, United States	This chapter demonstrates how Carol Reed's 1949 film, The Third Man, sheds light on Aristotle's account of friendship in the Nichomachean Ethics. Aristotle raised the question of whether it was ever justified for someone to unilaterally dissolve a friendship without the knowledge or consent of another, since the ethical relationship of friendship imposed obligations on each person. His answer was…	Aristotle; Friendship; Loyalty; Moral intelligence; Nichomachean Ethics; The Third Man											Oxford University Press							978-019986953-4; 978-019532039-8			English	Ethics at the Cine.	Book chapter	Final		Scopus	2-s2.0-84921850980
Alexander H.A.	Alexander, Hanan A. (8302546100)	8302546100	Education in ideology	2005	Journal of Moral Education	34	1		1	18	17	34	10.1080/03057240500049216	https://www.scopus.com/inward/record.uri?eid=2-s2.0-16644364119&doi=10.1080%2f03057240500049216&partnerID=40&md5=3f01b613c7597df3b920fe84a15a6823	University of Haifa, Israel; Faculty of Education, University of Haifa, Mt. Carmel, Haifa 31905, Israel	Alexander H.A., University of Haifa, Israel, Faculty of Education, University of Haifa, Mt. Carmel, Haifa 31905, Israel	In this paper I distinguish between two sorts of ideologies, moral (or ethical) ideologies that embrace the conceptual condition of human agency: free will, moral intelligence, and fallibility; and amoral (or non-ethical) ideologies that do not. Initiation into the former, which are suited to open societies, is best accomplished through education, whereas transmission of the latter, which are pre…									Alexander H.A., Rationality and redemption: Ideology, indoctrination, and learning communities, Philosophy of Education Yearbook 1977, pp. 65-73, (1977); Alexander H.A., Reclaiming Goodness: Education and the Spiritual Quest, (2001); Alexander H.A., Aesthetic inquiry in education: Community, transcendence, and the meaning of pedagogy, Journal of Aesthetic Education, 37, 1, pp. 1-18, (2003); Alexa…	H.A. Alexander; Faculty of Education, University of Haifa, Mt. Carmel, Haifa 31905, Israel; email: hanana@construct.haifa.ac.il								03057240				English	J. Moral Educ.	Article	Final		Scopus	2-s2.0-16644364119
Zhao S.; Chen H.; Tzeng J.-R.	Zhao, Shuqin (57183380300); Chen, Huaqi (57183287800); Tzeng, Jang-Ruey (57206333867)	57183380300; 57183287800; 57206333867	Applied research on big-data-based analysis of Chinese basic education integrating social values - Taking Chinese education from 3rd to 6th grade as example	2015	WMSCI 2015 - 19th World Multi-Conference on Systemics, Cybernetics and Informatics, Proceedings	2			39	44	5	0		https://www.scopus.com/inward/record.uri?eid=2-s2.0-84961192058&partnerID=40&md5=46efdbe24c541b384cdcfa448a0d309c	College of Marxism, Fujian Normal University Fuzhou, Fujian, 350100, China; Faculty of Software, Fujian Normal University Fuzhou, Fujian, 350100, China	Zhao S., College of Marxism, Fujian Normal University Fuzhou, Fujian, 350100, China; Chen H., Faculty of Software, Fujian Normal University Fuzhou, Fujian, 350100, China; Tzeng J.-R., Faculty of Software, Fujian Normal University Fuzhou, Fujian, 350100, China	Primary education is the gold stage of personal growth which is the foundation of the comprehensive development of moral, intelligence, physical, art and labor. Therefore, grasping the daily education of primary students is the focus of primary education. The application of big-data analysis could focus on the micro and overall performance of students. Maybe, these data have no significance to th…	Basic education; Data analysis; Social values; Study experience; Two factors analysis of variance	Computational linguistics; Curricula; Cybernetics; Data handling; Data integration; Data reduction; Education; Education computing; Information analysis; Information science; Students; Teaching; Applied research; Basic educations; Chinese educations; Learning problem; Primary education; Social values; Study experience; Teaching process; Big data							Marx Engels Selected Works [C], 1, (1995); Mayer-Schonberger V., Ye K.K., Yan S.Y., Tao Z., Big Data Era. [M], (2013); Baidu Encyclopedia «big Data» [EB]; Long T., Time characteristics of value education [J], Learning Forum, 20, 9, pp. 62-65, (2004); Huijie S., Thinking Big Data Era - Opportunities and Challenges [EB]; People, Experts: Big Data Will Guide the Individualized Nature of Education Re…		Perlovsky L.; Sanchez B.; Hashimoto S.; Tzeng J.-R.; Callaos N.C.	International Institute of Informatics and Systemics, IIIS	International Institute of Informatics and Systemics (IIIS)	19th World Multi-Conference on Systemics, Cybernetics and Informatics, WMSCI 2015	12 July 2015 through 15 July 2015	Orlando	116973		978-194176325-4			English	WMSCI - World Multi-Conf. Syst., Cyber. Inform., Proc.	Conference paper	Final		Scopus	2-s2.0-84961192058
Valielahi S.; Aghamohamadian Sharbaf H.	Valielahi, Samaneh (57205271841); Aghamohamadian Sharbaf, Hamidreza (57205272395)	57205271841; 57205272395	The relationship between moral intelligence and emotional intelligence with life satisfaction; [La relación entre inteligencia moral e inteligencia emocional con satisfacción con la vida]	2018	Opcion	34	Special Issue 15		1927	1953	26	0		https://www.scopus.com/inward/record.uri?eid=2-s2.0-85059350846&partnerID=40&md5=397add01cbd741899573d237fdf977b7	Islamic Azad Univrsity, Quchan Branch, Quchan, Iran; Department of Psychology, School of Psychology and Education, Ferdowsi University of Mashhad, Mashhad, Iran	Valielahi S., Islamic Azad Univrsity, Quchan Branch, Quchan, Iran; Aghamohamadian Sharbaf H., Department of Psychology, School of Psychology and Education, Ferdowsi University of Mashhad, Mashhad, Iran	The objective of this research studied the relationship between moral intelligence and emotional intelligence with life satisfaction among the students of Islamic Azad University. The questionnaire was with the simple random sampling method. Sample volume was calculated 200 by Cochran formula. The reliability coefficient of questionnaires was evaluated using Cronbach’s alpha coefficient that was …	Emotional; Life; Moral intelligence; Satisfaction								Amini M., Rahimi H., Moral intellgiance of engineering faculty of Kashan University, Iran Engineering Education Journal, 17, 66, pp. 1-16, (2015); Arabzadeh M., Naaeimi G., Pirsaghi F., Predicting Life Satisfaction of Students Based on Life Stream, (2016); Assadatarshiha M., Khazar L., Noghani F., Sedghiguyaghaj N., Taghavilarijani T., The relationship between moral intelligence and communication…			Universidad del Zulia						10121587				English	Opcion	Article	Final		Scopus	2-s2.0-85059350846
Dacka M.; Rydz E.	Dacka, Monika (57222589058); Rydz, Elżbieta (41461785400)	57222589058; 41461785400	Personality Traits and the Spiritual and Moral Intelligence of Early Adulthood in Poland: Research Reports	2023	Religions	14	1	78				1	10.3390/rel14010078	https://www.scopus.com/inward/record.uri?eid=2-s2.0-85146746245&doi=10.3390%2frel14010078&partnerID=40&md5=ee25b8b756bf62524074fbdabfd33590	Faculty of Social Sciences, Institute of Psychology, The John Paul II Catholic University of Lublin, Lublin, 20-950, Poland	Dacka M., Faculty of Social Sciences, Institute of Psychology, The John Paul II Catholic University of Lublin, Lublin, 20-950, Poland; Rydz E., Faculty of Social Sciences, Institute of Psychology, The John Paul II Catholic University of Lublin, Lublin, 20-950, Poland	Spiritual and moral intelligence have recently become popular research questions in studies. The aim of the present study was to investigate the relationship between spiritual and moral intelligence. It was also intended to link spiritual and moral intelligence with personality traits among people in early adulthood (aged 18 to 35) in Poland. In addition, in order to better understand the group, …	early adulthood; moral intelligence; personality traits; spiritual intelligence								Allemand M., Mehl M.R., Personality assessment in daily life: A roadmap for future personality development research, Personality Development Across the Lifespan, pp. 437-454, (2017); Altalha G.S.S., The Role of Spiritual Intelligence, Age, Gender, and Specialization in Predicting University Students’ Mental Health, (2020); Amrai K., Farahani A., Ebrahimi M., Bagherian V., Relationship between Per…	M. Dacka; Faculty of Social Sciences, Institute of Psychology, The John Paul II Catholic University of Lublin, Lublin, 20-950, Poland; email: monika.dacka@kul.pl		MDPI						20771444				English	Religions	Article	Final	All Open Access; Gold Open Access	Scopus	2-s2.0-85146746245
Martin D.E.; Austin B.	Martin, Daniel E. (55476558100); Austin, Benjamin (57191770739)	55476558100; 57191770739	Validation of the moral competency inventory measurement instrument: Content, construct, convergent and discriminant approaches	2010	Management Research Review	33	5		437	451	14	27	10.1108/01409171011041884	https://www.scopus.com/inward/record.uri?eid=2-s2.0-84993012307&doi=10.1108%2f01409171011041884&partnerID=40&md5=b73494d14f3f5d3cb876275cc2d1fc0e	Department of Management, California State University, East Bay,Hayward,California, United States; California State University, EastBay, California, Colombia	Martin D.E., Department of Management, California State University, East Bay,Hayward,California, United States; Austin B., California State University, EastBay, California, Colombia	Purpose The purpose of this paper is to introduce practitioners to the appropriate use of measures of unethical behaviour, evaluate the use of integrityrelated assessments for use in personnel selection, and determine the validity of the moral competency index (MCI) instrument using standard validation procedures. Design/methodology/approach Content, construct, convergent and discriminant approa…	Competences; Ethics; Personnel psychology; Responsibilities; Selection								Bartels R., A model for ethics in marketing, Journal of Marketing, 31, 1, pp. 22-26, (1967); Bass B., Stogdill R., Bass & Stogdill's Handbook of Leadership, (1990); Bird F., Waters J., The nature of managerial moral standards, Journal of Business Ethics, 6, 1, pp. 1-13, (1987); Camara W.J., Schneider D.L., Integrity tests: facts and unresolved issues, American Psychologist, 49, pp. 112-119, (1994…									20408269				English	Manage. Res. Rev.	Article	Final		Scopus	2-s2.0-84993012307
Ji X.; Rau P.-L.P.	Ji, Xiang (57014019100); Rau, Pei-Luen Patrick (7003915521)	57014019100; 7003915521	Development and Application of a Classification System for Voice Intelligent Agents	2019	International Journal of Human-Computer Interaction	35	9		787	795	8	5	10.1080/10447318.2018.1496969	https://www.scopus.com/inward/record.uri?eid=2-s2.0-85050539845&doi=10.1080%2f10447318.2018.1496969&partnerID=40&md5=00cd97994a14de279203ab1c7e417ac2	Department of Industrial Engineering, Tsinghua University, Beijing, China	Ji X., Department of Industrial Engineering, Tsinghua University, Beijing, China; Rau P.-L.P., Department of Industrial Engineering, Tsinghua University, Beijing, China	This study proposes a classification system that classifies voice intelligent agents (VIAs) into four levels (general, parental guidance, adults-only, and restricted levels) based on both negative dimensions (six content labels and three interaction behaviors) and positive dimensions (three moral intelligence items). An experiment was conducted, and the results validate that the system can predic…		Human computer interaction; User interfaces; Classification results; Classification system; Development and applications; Interaction behavior; Interaction methods; Interaction styles; Task completion time; Intelligent agents					National Key Research and Development Plan, (2016YFB1001200-2)	Thus, H2-3 was partially supported. The interaction complexity influences both content labels and interaction	Alba D., It’s your fault Microsoft’s Teen AI turned into such a Jerk, (2016); Angwin J., Larson J., Mattu S., Kirchner L., Machine bias: There’s software used across the country to predict future criminals. and its biased against blacks, (2016); Asimow M., Divorce in the movies: From the hays code to Kramer vs. Kramer law & film, Legal Studies Forum, 24, pp. 221-268, (2000); Brandtzaeg P.B., Lude…	P.-L.P. Rau; Department of Industrial Engineering, Tsinghua University, Beijing, 100084, China; email: rpl@mail.tsinghua.edu.cn		Taylor and Francis Inc.						10447318				English	Int. J. Hum.-Comput. Interact.	Article	Final		Scopus	2-s2.0-85050539845
Roberts G.E.; Hess-Hernandez D.	Roberts, Gary E. (7403400940); Hess-Hernandez, Diane (57207846365)	7403400940; 57207846365	Christian workplace spiritual intelligence: A preliminary analysis	2018	The Palgrave Handbook of Workplace Spirituality and Fulfillment	1-2			423	447	24	2	10.1007/978-3-319-62163-0_59	https://www.scopus.com/inward/record.uri?eid=2-s2.0-85063051941&doi=10.1007%2f978-3-319-62163-0_59&partnerID=40&md5=81b4b228eadd0b1d8d14071b7a462c27	Robertson School of Government, Regent University, Virginia Beach, VA, United States	Roberts G.E., Robertson School of Government, Regent University, Virginia Beach, VA, United States; Hess-Hernandez D., Robertson School of Government, Regent University, Virginia Beach, VA, United States	Christian workplace spiritual intelligence (CWSI) is the integration and application of Christian principles in the decision-making process. This chapter illustrates key elements of CWSI (identifying and managing character strengths and weaknesses, overcoming negative emotions, servant leadership, managing difficult people, and overcoming temptation, among others) through a content analysis of 10…	Christian leadership; Emotional intelligence; Ethical leadership; Global leadership; Leadership effectiveness; Moral intelligence; Servant leadership; Spiritual intelligence								Amirian M.E., Fazilat-Pour M., Simple and multivariate relationships between spiritual intelligence with general health and happiness, J Relig Health, 55, 4, pp. 1-14, (2015); Bell-Ellis R., Integrating spirit at work: a ripple of hope for healthy organizational cultures, Handbook of faith and spirituality in the workplace: emerging research and practice, pp. 333-343, (2013); Bell-Ellis R., Jones…	G.E. Roberts; Robertson School of Government, Regent University, Virginia Beach, United States; email: garyrob@regent.edu		Springer International Publishing							978-331962163-0; 978-331962162-3			English	The Palgrave Handb. of Workplace Spiritual. and Fulfillment	Book chapter	Final		Scopus	2-s2.0-85063051941
Abadian A.; Robatmili S.	Abadian, A. (57225048529); Robatmili, S. (55458719300)	57225048529; 55458719300	Development and validation of a moral intelligence measure for the adolescent children of veterans	2020	Iranian Journal of War and Public Health	12	3		181	188	7	0	10.29252/ijwph.12.3.181	https://www.scopus.com/inward/record.uri?eid=2-s2.0-85109033478&doi=10.29252%2fijwph.12.3.181&partnerID=40&md5=0daf2f56181a11fa11a121477bac14a4	Psychology Department, Humanities Faculty, Tehran Branch of Science and Research, Islamic Azad University, Tehran, Iran; Janbazan Medical and Engineering Research Center, Tehran, Iran	Abadian A., Psychology Department, Humanities Faculty, Tehran Branch of Science and Research, Islamic Azad University, Tehran, Iran; Robatmili S., Janbazan Medical and Engineering Research Center, Tehran, Iran	Aims War has many psychological and behavioral consequences for the veteran and other members of his family. Many factors, including moral intelligence, play a protective role against the psychological damage of these families. This study aimed to design and validate the psychometric properties of the moral intelligence measure for the adolescent children of veterans. Instruments & Methods For th…	Intelligence; Moral; Veterans								Shahabi M, Amin Yazdi S A, Mashhadi A, Hasani J., The Role of Religious Attitude in Coping with Psychological Distress and Emotion Regulation Difficulties of UT Students, J Res Relig Health, 3, 4, pp. 32-47, (2017); Beyrami M, Hashemi T, Fathi Azar E, Alayi P., The effectiveness of shame management training based on PEGS program in reducing bullying of female adolescents, Q J New Psychol Res, 10,…	S. Robatmili; Janbazan Medical and Engineering Research Center (JMERC), Tehran, 1985946563, Iran; email: somayemili@yahoo.com		Janbazan Medical and Engineering Research Center						20082622				Persian	Iranian J. War Public Health	Article	Final		Scopus	2-s2.0-85109033478
Mohammadi F.; Borzou S.R.; Khazaei S.; Bijani M.; Masoumi S.Z.; Hosseini S.K.	Mohammadi, Fateme (57193443889); Borzou, Seyed Reza (34771182300); Khazaei, Salman (55420466900); Bijani, Mostafa (57195553814); Masoumi, Seyedeh Zahra (55769011500); Hosseini, Seyed Kianoosh (57210683332)	57193443889; 34771182300; 55420466900; 57195553814; 55769011500; 57210683332	Designing and psychometric assessment of the moral intelligence scale for healthcare professionals	2024	Scientific Reports	14	1	4515				0	10.1038/s41598-024-55052-2	https://www.scopus.com/inward/record.uri?eid=2-s2.0-85185956398&doi=10.1038%2fs41598-024-55052-2&partnerID=40&md5=0104f3a81be753a6cd2642913e464516	Department of Nursing, School of Nursing and Midwifery, Chronic Diseases (Home care) Research Center, Hamadan University of Medical Sciences, Hamadan, Iran; Research Center for Health Sciences, Hamadan University of Medical Science, Hamadan, Iran; Department of Medical-Surgical Nursing, Fasa University of Medical Sciences, Fasa, Iran; Department of Midwifery, School of Nursing and Midwifery, Moth…	Mohammadi F., Department of Nursing, School of Nursing and Midwifery, Chronic Diseases (Home care) Research Center, Hamadan University of Medical Sciences, Hamadan, Iran; Borzou S.R., Department of Nursing, School of Nursing and Midwifery, Chronic Diseases (Home care) Research Center, Hamadan University of Medical Sciences, Hamadan, Iran; Khazaei S., Research Center for Health Sciences, Hamadan U…	The moral intelligence of healthcare professionals in the cardiac operating room is one of the most important aspects of professional competence. However, moral intelligence is an abstract and multidimensional concept that needs to be clarified and described based on organizational culture and environment. Therefore, there is a need to design a specific scale for measuring the moral intelligence …	Cardiac; Competence; Health care; Moral; Operating room; Professional	Delivery of Health Care; Health Personnel; Humans; Intelligence; Morals; Psychometrics; Reproducibility of Results; Surveys and Questionnaires; health care delivery; health care personnel; human; intelligence; morality; procedures; psychometry; questionnaire; reproducibility					School of Nursing and Midwifery, Flinders University	The present article is the outcome of a research project registered at Hamadan University of Medical Sciences. The researchers express their gratitude to the authorities at Hamadan and Fasa University’s School of Nursing and Midwifery, as well as to the participants and other individuals who provided valuable cooperation.	Konttila J., Et al., Healthcare professionals’ competence in digitalisation: A systematic review, J. Clin. Nurs, 28, pp. 745-761, (2019); Hokka M., Martins Pereira S., Polkki T., Kyngas H., Hernandez-Marrero P., Nursing competencies across different levels of palliative care provision: A systematic integrative review with thematic synthesis, Palliat. Med, 34, pp. 851-870, (2020); Suvarnakich P., …	S.K. Hosseini; Department of Cardiology, School of Medicine, Farshchian Cardiovascular Subspecialty Medical Center, Hamadan University of Medical Sciences, Hamadan, Iran; email: k.hoseini86@gmail.com		Nature Research						20452322			38402272	English	Sci. Rep.	Article	Final		Scopus	2-s2.0-85185956398
Jirdehi M.M.; Monfared A.; Leyli E.K.	Jirdehi, Maryam Mirzaee (57210379315); Monfared, Arezoo (57210377324); Leyli, Ehsan Kazemnejad (36182721200)	57210379315; 57210377324; 36182721200	Investigating the dimensions of moral intelligence in nurses and the factors effective on in the selected educational and therapeutic hospitals of Rasht in 2018	2019	International Journal of Pharmaceutical Research	11	1		1566	1572	6	0		https://www.scopus.com/inward/record.uri?eid=2-s2.0-85070490584&partnerID=40&md5=236abefeb357736f04fd219e43d24191	Department of Nursing, School of Nursing and Midwifery, Guilan University Of Medical Sciences, Rasht, Iran; Nursing Department, Azad Nursing and Midwifery School of Rasht, Islamic Azad University, Guilan University Of Medical Sciences, Rasht, Iran; Department of Statistics, School of Nursing and Midwifery, Guilan University of Medical Sciences, Rasht, Iran	Jirdehi M.M., Department of Nursing, School of Nursing and Midwifery, Guilan University Of Medical Sciences, Rasht, Iran; Monfared A., Nursing Department, Azad Nursing and Midwifery School of Rasht, Islamic Azad University, Guilan University Of Medical Sciences, Rasht, Iran; Leyli E.K., Department of Statistics, School of Nursing and Midwifery, Guilan University of Medical Sciences, Rasht, Iran	Objective: The role of moral intelligence and its importance in improving interpersonal relationships and social relations in nursing profession that directly deals with people and their lives, possesses a particular position. The aim of this study was to determine the moral intelligence and its dimensions in the teaching hospitals of Rasht in 2018. Materials and methods: This research is a descr…	Effective factors; Moral intelligence; Nurse	article; forgiveness; human; human experiment; intelligence; morality; nurse; occupation; questionnaire; statistics; teaching hospital; work experience; workplace					Guilan University of Medical Sciences, GUMS, (1396.451)	We appreciate all the nurses in the teaching hospital of Guilan University of medical sciences, who participated in this study, and all the patients who enrolled in the implementation of the study. The study was according to the plan of the Deputy of Research and Technology of the University with ethics code. IR.GUMS. REC. 1396.451.	Yousefi P., Heshmati H., Moral intelligence and its position in nursing profession, Development Strategies in Medical Education, 2, 2, pp. 65-73, (2015); Hosseini M., Sedghi Goyaghaj N., Alamadarloo A., Farzadmehr M., Mousavi A., The relationship between job burnout and job performance of clinical nurses in Shiraz Shahid Rajaei hospital (Thruma) in 2016, Journal of Clinical Nursing and Midwifery,…	M.M. Jirdehi; Department of Nursing, School of Nursing and Midwifery, Guilan University Of Medical Sciences, Rasht, Iran; email: mmirzaee334@gmail.com		Advanced Scientific Research						09752366				English	Int. J. Pharm. Res.	Article	Final		Scopus	2-s2.0-85070490584
Mollazadeh F.; Moradi Y.; Habibzadeh H.; Jasemi M.; Karimi P.	Mollazadeh, Farzin (57200113086); Moradi, Yaser (57191278795); Habibzadeh, Hossein (15829539600); Jasemi, Madineh (54893386600); Karimi, Parivash (57220810815)	57200113086; 57191278795; 15829539600; 54893386600; 57220810815	Association between nurses' moral intelligence and their caring behaviors	2022	Nursing and Midwifery Studies	11	2		166	169	3	2	10.4103/nms.nms_8_22	https://www.scopus.com/inward/record.uri?eid=2-s2.0-85136956002&doi=10.4103%2fnms.nms_8_22&partnerID=40&md5=d1ff86360b56a76894212e15ee3d2892	Patient Safety Research Center, Clinical Research Institute, School of Nursing and Midwifery, Urmia University of Medical Sciences, Urmia, Iran	Mollazadeh F., Patient Safety Research Center, Clinical Research Institute, School of Nursing and Midwifery, Urmia University of Medical Sciences, Urmia, Iran; Moradi Y., Patient Safety Research Center, Clinical Research Institute, School of Nursing and Midwifery, Urmia University of Medical Sciences, Urmia, Iran; Habibzadeh H., Patient Safety Research Center, Clinical Research Institute, School …	Background: Nurses' caring behaviors (CBs) are affected by several factors, including their moral intelligence (MI). However, nurses' MI and its association with their CBs have not been well studied, and the published studies have also found conflicting results. Objective: This study aimed to determine the association between nurses' MI and their CBs. Methods: A descriptive, correlational study w…	Caring behavior; Moral intelligence; Nursing	adult; article; attention; care behavior; correlational study; demographics; female; human; in service training; intelligence; Iran; major clinical study; male; morality; nurse; respect					Urmia University of Medical Sciences, UMSU	This study was funded by the Urmia University of Medical Sciences, Urmia, Iran.	Karabey T., Reflection of nurses' moral intelligence levels on care behaviors, Perspect Psychiatr Care, (2021); Lennick D, Kiel F., Moral Intelligence: Enhancing Business Performance and Leadership Success, (2007); Woo BF, Lee JX, Tam WW., The impact of the advanced practice nursing role on quality of care, clinical outcomes, patient satisfaction, and cost in the emergency and critical care setti…	P. Karimi; Patient Safety Research Center, Clinical Research Institute, School of Nursing and Midwifery, Urmia University of Medical Sciences, Urmia, Iran; email: parivash.karimi.a99@gmail.com		Wolters Kluwer Medknow Publications						23221488				English	Nurs. Midwifery Stud.	Article	Final		Scopus	2-s2.0-85136956002
Schmocker D.; Tanner C.; Katsarov J.; Christen M.	Schmocker, David (57201739315); Tanner, Carmen (7202846947); Katsarov, Johannes (57192197076); Christen, Markus (56275127800)	57201739315; 7202846947; 57192197076; 56275127800	Moral sensitivity in business: A revised measure	2023	Current Psychology	42	12		10277	10291	14	2	10.1007/s12144-021-01926-x	https://www.scopus.com/inward/record.uri?eid=2-s2.0-85115373452&doi=10.1007%2fs12144-021-01926-x&partnerID=40&md5=3df927ca4a0a9bb20ed9661e9b07b57e	Department of Banking and Finance, University of Zurich, Plattenstrasse 32, Zurich, 8032, Switzerland; Leadership Excellence Institute Zeppelin, Zeppelin University, Friedrichshafen, Germany; Institute of Biomedical Ethics and History of Medicine, University of Zurich, Zurich, Switzerland; Digital Society Initiative, University of Zurich, Zurich, Switzerland	Schmocker D., Department of Banking and Finance, University of Zurich, Plattenstrasse 32, Zurich, 8032, Switzerland; Tanner C., Department of Banking and Finance, University of Zurich, Plattenstrasse 32, Zurich, 8032, Switzerland, Leadership Excellence Institute Zeppelin, Zeppelin University, Friedrichshafen, Germany; Katsarov J., Institute of Biomedical Ethics and History of Medicine, University…	In order to manage ethical challenges in organizations and the workplace, moral sensitivity (MS)—the ability to identify and ascribe importance to moral issues when they arise in the workplace—is seen as the key prerequisite by researchers and professionals. However, despite the importance of MS, satisfactory reliable and valid measures to assess this competence are to date lacking. The present r…	Ethical sensitivity; Moral awareness; Moral competences; Moral intelligence; Moral sensitivity						Foundation for Research in Science and the Humanities; Schweizerischer Nationalfonds zur Förderung der Wissenschaftlichen Forschung, SNF; en:SNSF; fr:FNS, (2, CR11I1-159279/1); Stiftung Suzanne und Hans Biäsch zur Förderung der Angewandten Psychologie		Agrawal A., Cooper T., Corporate governance consequences of accounting scandals: Evidence from top management, CFO and auditor turnover, Quarterly Journal of Finance, 7, 1, (2017); Ajzen I., Attitudes, personality, and behavior, Open University Press, (1988); Bazerman M.H., Chugh D., Decisions without blinders, Harvard Business Review, 84, 1, pp. 88-97, (2006); Bazerman M.H., Gino F., Behavioral …	D. Schmocker; Department of Banking and Finance, University of Zurich, Zurich, Plattenstrasse 32, 8032, Switzerland; email: david.schmocker@uzh.ch		Springer						10461310				English	Curr. Psychol.	Article	Final	All Open Access; Green Open Access; Hybrid Gold Open Access	Scopus	2-s2.0-85115373452
Zarifsanaiey N.; Mosalanejad L.; Ebrahimi A.-M.	Zarifsanaiey, Nahid (36167417300); Mosalanejad, Leili (36182968100); Ebrahimi, Amir-Mohammad (57211063290)	36167417300; 36182968100; 57211063290	A holistic approach to teaching medical ethics: A new trend to accountability in medical education	2018	Pakistan Journal of Medical and Health Sciences	12	4		1829	1835	6	1		https://www.scopus.com/inward/record.uri?eid=2-s2.0-85072522629&partnerID=40&md5=635dd4ea8850599c7216c3346ecfc146	Distance Educational Planning, Department of E-learning, Virtual School, Center of Excellence for e-Learning in Medical Sciences, Shiraz University of Medical Sciences, Virtual university of Medical Sciences, Shiraz, Iran; Distance Educational Planning, Jahrom University of medical sciences, Jahrom, Iran; Shiraz University of Medical Sciences, Shiraz, Iran	Zarifsanaiey N., Distance Educational Planning, Department of E-learning, Virtual School, Center of Excellence for e-Learning in Medical Sciences, Shiraz University of Medical Sciences, Virtual university of Medical Sciences, Shiraz, Iran; Mosalanejad L., Distance Educational Planning, Jahrom University of medical sciences, Jahrom, Iran; Ebrahimi A.-M., Shiraz University of Medical Sciences, Shir…	Medical ethics course has recently entered the curriculum of medicine. The interdisciplinary nature of this course (experimental sciences and humanities) necessitates a unique teaching and evaluation method. The present study aimed to design holistic approach to teaching medical ethics and its effect on moral reasoning indicators (moral Sensitivity and Moral Intelligence) knowledge and performanc…	Discussion forum; Holistic approach; Medical education; Medical ethics; Moral reasoning	adult; article; clinical article; clinical examination; controlled study; face validity; female; human; human experiment; intelligence; learning; male; medical education; medical ethics; medical student; multiple choice test; pretest posttest design; questionnaire; reasoning; reliability					Clinical Research Development Center of Shiraz University of Medical Sciences; Shiraz University of Medical Sciences, SUMS	Funding text 1: The present article was extracted from the MSc Medical Education thesis by Mr. Amir-Mohammad Ebrahimi under the guidance of Dr. Leili mosalanejad with the consultation of Dr. Nahid ZarifSanaiey. The authors would like to thank the Vice-chancellor of Shiraz University of Medical Sciences for supporting this research. The authors also thank the Clinical Research Development Center o…	Anderson M.A., Giordano J., Aequilibrium prudentis: On the necessity for ethics and policy studies in the scientific and technological education of medical professionals, BMC Medical Education, 13, 1, (2013); Hajar R., The physician's oath: Historical perspectives, Heart Views: The Official Journal of the Gulf Heart Association, 18, 4, (2017); Driscoll M., Carliner S., Advanced Web-Based Training…	L. Mosalanejad; Distance Educational Planning, Jahrom University of medical sciences, Jahrom, Iran; email: saedparsa2012@gmail.com		Lahore Medical And Dental College						19967195				English	Pak. J. Med. Health Sci.	Article	Final		Scopus	2-s2.0-85072522629
Kurzweil R.	Kurzweil, Ray (6602986619)	6602986619	Superintelligence and singularity	2022	Machine Learning and the City: Applications in Architecture and Urban Design				579	601	22	2		https://www.scopus.com/inward/record.uri?eid=2-s2.0-85147960662&partnerID=40&md5=99b4bdd4843e23099ab14ed65f9b7072	Google, United States	Kurzweil R., Google, United States	The key idea underlying the impending Singularity is that the pace of change of our human-created technology is accelerating and its powers are expanding at an exponential pace. This chapter argues that within several decades information-based technologies will encompass all human knowledge and proficiency, ultimately including the pattern-recognition powers, problem-solving skills, and emotional…	Human brain; Human-created technology; Information-based technologies; Moral intelligence; Pattern-recognition powers; Problem-solving skills; Singularity								Berra Y., The Yogi Book: I Really Didn't Say Everything I Said!, (1998); Broderick D., The Spike, (1997); Broderick D., The Spike: How Our Lives Are Being Transformed by Rapidly Advancing Technologies, (2001); Culkin J.M., A schoolman's guide to Marshall McLuhan, The Saturday Review, 51-53, pp. 70-72, (1967); Good I.J., Speculations concerning the first ultraintelligent machine, Advances in Compu…			Wiley Blackwell							978-111981507-5; 978-111974963-9			English	mach. Learning and the City: Applications in Architecture and urb. des.	Book chapter	Final		Scopus	2-s2.0-85147960662
Mun Chye C.; Fahmy-Abdullah M.; Sufahani S.F.; Bin Ali M.K.	Mun Chye, Choo (57485975900); Fahmy-Abdullah, Mohd (57205212845); Sufahani, Suliadi Firdaus (55382337600); Bin Ali, Mohammad Kamarulzzaman (57485350200)	57485975900; 57205212845; 55382337600; 57485350200	A Study of Smart People Toward Smart Cities Development	2022	Lecture Notes in Networks and Systems	348			257	271	14	3	10.1007/978-981-16-7597-3_21	https://www.scopus.com/inward/record.uri?eid=2-s2.0-85126252565&doi=10.1007%2f978-981-16-7597-3_21&partnerID=40&md5=30eccca2b0fd3dd09726ba827ce77c01	Faculty of Technology Management and Business, Universiti Tun Hussein Onn Malaysia, Parit Raja Batu PahatJohor, 86400, Malaysia; Oasis Integrated Group, Institutefor IntegratedEngineering, Universiti Tun Hussein Onn Malaysia, Parit Raja, Batu Pahat, Johor, 86400, Malaysia; Faculty of Applied Science and Technology, Universiti Tun Hussein Onn Malaysia, Johor, Pagoh CampusParit RajaPagoh, 84600, Ma…	Mun Chye C., Faculty of Technology Management and Business, Universiti Tun Hussein Onn Malaysia, Parit Raja Batu PahatJohor, 86400, Malaysia; Fahmy-Abdullah M., Faculty of Technology Management and Business, Universiti Tun Hussein Onn Malaysia, Parit Raja Batu PahatJohor, 86400, Malaysia, Oasis Integrated Group, Institutefor IntegratedEngineering, Universiti Tun Hussein Onn Malaysia, Parit Raja, …	Smart people are very important to our future because only humans can utilize technology and improve economic and political efficiency, and play a role in social, cultural and urban progress. However, low moral intelligence, low skilled manpower and conflicts between multi-ethnic are major problems that often lead to social issues. The objectives of the study were to identify smart people concept…	Data analytic; Smart cities; Smart people; Statistical analysis								Brockerhoff M., Nations U., World Urbanization Prospects: The 1996 Revision, Popul. Dev. Rev., 24, 4, (1998); Gupta S., Mustafa S.Z., Kumar H., Smart People for Smart Cities: A Behavioral Framework for Personality and Roles, Advances in Smart Cities, pp. 23-30, (2017); Giffinger R., Fertner C., Kramar H., Kalasek R., Pichler-Milanovic N., Meijers E., Smart cities. Ranking of European medium-sized…	M. Fahmy-Abdullah; Faculty of Technology Management and Business, Universiti Tun Hussein Onn Malaysia, Parit Raja Batu PahatJohor, 86400, Malaysia; email: mohdfahmy@uthm.edu.my	Kaiser M.S.; Ray K.; Bandyopadhyay A.; Jacob K.; Long K.S.	Springer Science and Business Media Deutschland GmbH		3rd International Conference on Trends in Computational and Cognitive Engineering, TCCE 2021	21 October 2021 through 22 October 2021	Parit Raja	274239	23673370	978-981167596-6			English	Lect. Notes Networks Syst.	Conference paper	Final		Scopus	2-s2.0-85126252565
Boss J.A.	Boss, Judith A. (7103212807)	7103212807	THE AUTONOMY OF MORAL INTELLIGENCE	1994	Educational Theory	44	4		399	416	17	7	10.1111/j.1741-5446.1994.00399.x	https://www.scopus.com/inward/record.uri?eid=2-s2.0-85005340717&doi=10.1111%2fj.1741-5446.1994.00399.x&partnerID=40&md5=ab5254bb2bd551528131502470cc8335	Philosophy Department, University of Rhode Island, Kingston, Rhode Island, 02881, United States	Boss J.A., Philosophy Department, University of Rhode Island, Kingston, Rhode Island, 02881, United States	[No abstract available]																		00132004				English	Educ. Theor.	Article	Final		Scopus	2-s2.0-85005340717
Areshtanab H.N.; Rezvani R.; Ebrahimi H.; Bostanabad M.A.; Hosseinzadeh M.	Areshtanab, Hossein Namdar (56303238300); Rezvani, Rana (57581287300); Ebrahimi, Hossein (54984860000); Bostanabad, Mohammad Arshadi (57226364019); Hosseinzadeh, Mina (55508549800)	56303238300; 57581287300; 54984860000; 57226364019; 55508549800	Moral intelligence and its relationship to resilience among nursing students in Iran	2022	Journal of Psychiatric Nursing	13	1		9	14	5	0	10.14744/phd.2022.49368	https://www.scopus.com/inward/record.uri?eid=2-s2.0-85128480053&doi=10.14744%2fphd.2022.49368&partnerID=40&md5=59c3cba64ad874456339363829dba194	Department of Mental Health and Psychiatric Nursing, Nursing and Midwifery Faculty, Tabriz University of Medical Sciences, Tabriz, Iran; Department of Pediatric Nursing, Nursing and Midwifery Faculty, Tabriz University of Medical Sciences, Tabriz, Iran; Department of Community Health Nursing, Nursing and Midwifery Faculty, Tabriz University of Medical Sciences, Tabriz, Iran	Areshtanab H.N., Department of Mental Health and Psychiatric Nursing, Nursing and Midwifery Faculty, Tabriz University of Medical Sciences, Tabriz, Iran; Rezvani R., Department of Mental Health and Psychiatric Nursing, Nursing and Midwifery Faculty, Tabriz University of Medical Sciences, Tabriz, Iran; Ebrahimi H., Department of Mental Health and Psychiatric Nursing, Nursing and Midwifery Faculty,…	Objectives: In the nursing profession, moral intelligence and resilience are essential components for ethical decision-making and coping with stress. The aim of the present study was to examine moral intelligence and its relationship to resilience in nursing students. Methods: A total of 280 nursing students at Tabriz University of Medical Science, Tabriz, Iran, participated in this descriptive c…	Iran; moral intelligence; nursing students; resilience	article; Connor Davidson resilience scale; controlled study; correlational study; demography; human; human experiment; inferential statistics; intelligence; Iran; major clinical study; morality; nurse; nurse manager; nursing student; work environment					Tabriz University of Medical Sciences, TUOMS	The authors appreciate the support of the research deputy of Tabriz University of Medical Sciences. They are also deeply grateful to the students for their participation in the study.	Javadi Sharif T, Hosseinzadeh M, Mahdavi N, Namdar Aresh-tanab H, L Dickens G., Happiness and its relationship with job burnout in nurses of educational hospitals in Tabriz, Iran, Int J Community Based Nurs Midwifery, 8, pp. 295-304, (2020); Thomas LJ, Asselin M., Promoting resilience among nursing students in clinical education, Nurse Educ Pract, 28, pp. 231-234, (2018); Seyedamini B, Mahmoudifa…	H.N. Areshtanab; Nursing And Midwifery Faculty, Tabriz, South Shariati Street, Iran; email: hna442000@yahoo.com		Kare Publishing						13093568				English	J. Psyc. Nurs.	Article	Final		Scopus	2-s2.0-85128480053
Nobahar N.; Nobahar M.	Nobahar, Nasim (55928746200); Nobahar, Mohammad (56609431200)	55928746200; 56609431200	A study of moral intelligence in the library staff ofBu-Ali Sina university	2013	Advances in Environmental Biology	7	11		3444	3447	3	1		https://www.scopus.com/inward/record.uri?eid=2-s2.0-84887596535&partnerID=40&md5=ef26342661b1573baa39e7896e825ab8	Department of library and information science, Hamedan Branch, Islamic Azad University, Hamedan, Iran	Nobahar N., Department of library and information science, Hamedan Branch, Islamic Azad University, Hamedan, Iran; Nobahar M., Department of library and information science, Hamedan Branch, Islamic Azad University, Hamedan, Iran	Employee in Kermanshah university of medical science, Kermanshah, Iran Moral intelligenceis the abilityto distinguish right from wrong, make the right choice, and behave ethically. The purpose of the present research was to evaluate the moral intelligence of the library staff of Bu-Ali Sina University. This research was descriptive and cross-sectional, covering the period 2012-2013. The populatio…	Forgiveness; Honesty; Librarian; Moral intelligence; University								Bahrami M.A., Et al., Moral intelligence of the faculty members and staff of Yazd University, Iranian Journal of Medical Ethics and History, 5, pp. 75-88, (2012); Dortier J.F., Le Dictionnaire Des Sciences Humane, (2004); Givarian H., The role of ethics in organizational development, Iranian Journal of Management and Development, 47, pp. 44-54, (2000); Mokhtaripour M., A comparative study of mora…									19981066				English	Adv. Environ. Biol.	Article	Final		Scopus	2-s2.0-84887596535
Weiss D.	Weiss, Deborah (37096389200)	37096389200	Intellectual Rules: The Extraordinary Ordinary Belinda	2017	Palgrave Studies in the Enlightenment, Romanticism and Cultures of Print				169	219	50	0	10.1007/978-3-319-55363-4_5	https://www.scopus.com/inward/record.uri?eid=2-s2.0-85145716422&doi=10.1007%2f978-3-319-55363-4_5&partnerID=40&md5=e75d709a817a1bcc0ca9cddee8ba5907	University of Alabama, Tuscaloosa, AL, United States	Weiss D., University of Alabama, Tuscaloosa, AL, United States	This chapter argues that Edgeworth’s creation of Belinda should be understood as a direct attempt to rehabilitate the idea of the female philosopher in the aftermath of the Wollstonecraft scandal and in the midst of a culture that was rapidly becoming hostile to female intellectualism. Edgeworth allows Belinda, her true female philosopher, to tangle successfully with Harriet Freke, the false figu…										D. Weiss; University of Alabama, Tuscaloosa, United States; email: dweiss@ua.edu		Palgrave Macmillan						26346516				English	Palgrave. Stud. Enlight. Romant. C. Pr.	Book chapter	Final		Scopus	2-s2.0-85145716422
Tanner C.; Christen M.	Tanner, Carmen (7202846947); Christen, Markus (56275127800)	7202846947; 56275127800	Moral Intelligence – A Framework for Understanding Moral Competences	2014	Library of Ethics and Applied Philosophy	32			119	136	17	34	10.1007/978-3-319-01369-5_7	https://www.scopus.com/inward/record.uri?eid=2-s2.0-85101601630&doi=10.1007%2f978-3-319-01369-5_7&partnerID=40&md5=35524d1e407377542720ed2a6fa3cfe1	Department of Banking and Finance, Center for Responsibility in Finance, University of Zurich, Plattenstrasse 32, Zurich, 8032, Switzerland; Institute of Biomedical Ethics, University of Zurich, Pestalozzistrasse 24, Zurich, 8032, Switzerland	Tanner C., Department of Banking and Finance, Center for Responsibility in Finance, University of Zurich, Plattenstrasse 32, Zurich, 8032, Switzerland; Christen M., Institute of Biomedical Ethics, University of Zurich, Pestalozzistrasse 24, Zurich, 8032, Switzerland	In light of several corporate ethical scandals and the financial crisis many people are asking what can be done to promote moral behavior and to prevent similar transgressions in the future. In this chapter, we argue that beyond cultural and contextual influences, changes do also require agents who are skilled in how to deal with moral issues and how to turn moral standards into actions. In order…	Moral Behavior; Moral Identity; Moral Judgment; Moral Motivation; Moral Standard									C. Tanner; Department of Banking and Finance, Center for Responsibility in Finance, University of Zurich, Zurich, Plattenstrasse 32, 8032, Switzerland; email: carmen.tanner@bf.uzh.ch		Springer Science and Business Media B.V.						13876678				English	Libr. Ethics Appl. Philos.	Book chapter	Final		Scopus	2-s2.0-85101601630
Pană L.	Pană, Laura (14827303200)	14827303200	Artificial ethics: A common way for human and artificial moral agents and an emergent technoethical field	2014	Evolving Issues Surrounding Technoethics and Society in the Digital Age				41	65	24	0	10.4018/978-1-4666-6122-6.ch004	https://www.scopus.com/inward/record.uri?eid=2-s2.0-84946121266&doi=10.4018%2f978-1-4666-6122-6.ch004&partnerID=40&md5=b5c686835ffb20bdde727b16534986b8	Polytechnic University of Bucharest, Romania	Pană L., Polytechnic University of Bucharest, Romania	A new morality is generated in the present scientific and technical environment, and a new ethics is needed, an ethics which may be found in both individual and social morality, which can guide a moral evolution of different cultural fields and which has the chance to keep alive the moral culture itself. This chapter points out first the scientific, technical, and philosophical premises of artifi…		Artificial evolution; Co-evolution; Common features; Keep-alive; Moral agents; Multi-set; Technical environments; Philosophical aspects							Bedau M.A., Philosophical Content and Method of Artificial Life, The Digital Phoenix: How Computers are Changing Philosophy, pp. 135-152, (1998); Bynum T.W., Global Information Ethics and the Information Revolution, The Digital Phoenix: How Computers are Changing Philosophy, pp. 274-291, (1998); Bynum T.W., The Foundation of Computer Ethics, Computers & Society, 30, 2, pp. 6-13, (2000); Cavalier …			IGI Global							978-146666123-3; 1466661224; 978-146666122-6			English	Evol. Issues Surround. Technoethics and Soc. in the Digit. Age	Book chapter	Final		Scopus	2-s2.0-84946121266
Musavimoghadam S.R.; Haji S.; Chegeni M.E.; Veiskarami M.	Musavimoghadam, Seyed Rahmatallah (56766271900); Haji, Soghra (56765602500); Chegeni, Mehri Esmaeil (56766008700); Veiskarami, Maryam (57223191928)	56766271900; 56765602500; 56766008700; 57223191928	Examine the relationship between religious orientation, intelligence, ethical, and mental health among students Azad University of ILAM	2015	Der Pharmacia Lettre	7	7		182	186	4	3		https://www.scopus.com/inward/record.uri?eid=2-s2.0-84938682557&partnerID=40&md5=987a8e5204dc978835771c248c6ec133	Department of Islamic Theology, Faculty of Medicine, University of Medical Sciences, ILAM, Iran; University of Science ILAM, Iran; State Welfare Department of city of Susa in social emergency unit, Iran	Musavimoghadam S.R., Department of Islamic Theology, Faculty of Medicine, University of Medical Sciences, ILAM, Iran; Haji S., University of Science ILAM, Iran; Chegeni M.E., State Welfare Department of city of Susa in social emergency unit, Iran; Veiskarami M., University of Science ILAM, Iran	Mental health helps students to the potential of their minds and their psychological fitness. Religious behavior, a positive value in addressing the significant aspects of life and moral intelligence ability to recognize and distinguish right from wrong. The present study aim of this research is applied and the cross-correlation method. In this study, terms of which about the people through a que…	Azad university of ILAM; Intelligence ethical; Mental health; Religious orientation	anxiety disorder; Article; depression; ethics; family counseling; female; General Health Questionnaire; human; intelligence; major clinical study; male; medical student; mental health; public health; questionnaire; religion; Religious Beliefs Questionnaire; sample size; sleep disorder; social disability							Lashkari M., Mental Health in Islam, Journal of Qazvin University of Medical Sciences and Health Services, 24, (2015); Mohammadi D., Mehrabizadehhonarmand M., Journal of Psychological Research, 9, 3-4, pp. 47-62, (2014); Dadfar M., Examine the role of religion in mental health and psychotherapy processes, (2013); Turner N., Barling J., Journal of Applied Psychology, 87, 2, pp. 31-304, (2002); Dab…			Scholars Research Library						09755071				English	Der Pharm. Lett.	Article	Final		Scopus	2-s2.0-84938682557
Callahan D.	Callahan, David (58405396000)	58405396000	Narrative and Moral Intelligence in Gordon Henry Jr's The Light People	2005	Cross/Cultures	79			187	199	12	0	10.1163/9789401201773_023	https://www.scopus.com/inward/record.uri?eid=2-s2.0-85171885008&doi=10.1163%2f9789401201773_023&partnerID=40&md5=5bd44619047ed7e86f60af823139ce71			[No abstract available]									Allen P.G., The Sacred Hoop: Recovering the Feminine in American Indian Traditions, (1992); Elk B., Black Elk Speaks: Being the Life Story of a Holy Man of the Oglala Sioux, (1995); Henry G., The Light People: A Novel, (1995); Lake-Thorn B., Spirits of the Earth: A Guide to Native American Nature Symbols, Stories, and Ceremonies, (1997); Owens L., Mixedblood Messages: Literature, Film, Family, Pl…			Brill Academic Publishers						09241426				English	Cross. Cult.	Book chapter	Final		Scopus	2-s2.0-85171885008
Bani-Khalid T.; Al-Adamat A.M.	Bani-Khalid, Tariq (57193430077); Al-Adamat, Abdullah Matar (57211873839)	57193430077; 57211873839	Does moral intelligence affects corporate social responsibility disclosures? A field study of the financial statements preparers in the jordanian industrial sector	2019	International Journal of Scientific and Technology Research	8	11		561	568	7	1		https://www.scopus.com/inward/record.uri?eid=2-s2.0-85075203613&partnerID=40&md5=ab5d95c4c6be697a13ddd0effb0a3458	Department of Accounting, Faculty of Economics & Administrative Sciences, Al al-Bayt University, Jordan; Department of Business Administration, Faculty of Economics & Administrative Sciences, Al al-Bayt University, Jordan	Bani-Khalid T., Department of Accounting, Faculty of Economics & Administrative Sciences, Al al-Bayt University, Jordan; Al-Adamat A.M., Department of Business Administration, Faculty of Economics & Administrative Sciences, Al al-Bayt University, Jordan	Exploring how the degree of corporate social responsibility (CSR) disclosure among Jordanian industrial firms is affected by fiscal statement arrangers’ moral intelligence is this research’s aim. It was anticipated that the higher extent of financial statements’ CSR disclosures is correlated to fiscal statement arrangers’ greater moral intelligence. Overall, the process of preparing fiscal report…	CSR Disclosure; Industrial Sector; Jordan; Moral Intelligence								Chapple W., Moon J., Corporate Social Responsibility (CSR) in Asia: A Seven-Country Study of CSR Web Site Reporting, Business & Society, 44, 4, pp. 415-441, (2005); Jamali D., Mirshak R., Corporate Social Responsibility (CSR): Theory and practice in a developing country context, Journal of Business Ethics, 72, 3, pp. 243-262, (2007); Gamerschlag R., Moller K., Verbeeten F., Determinants of Volunt…			International Journal of Scientific and Technology Research						22778616				English	Int. J. Sci. Technol. Res.	Article	Final		Scopus	2-s2.0-85075203613
Shabanloo K.S.; Behroozi N.; Shehniyailagh M.; Moghaddam M.S.	Shabanloo, Karim Saeid (57209854032); Behroozi, Nasser (57202058660); Shehniyailagh, Manizheh (57209859103); Moghaddam, Masoud Safaei (37119339800)	57209854032; 57202058660; 57209859103; 37119339800	Comparing the moral intelligence from Imam Ali’s viewpoint with theory of Borba; [Comparando la inteligencia moral desde el punto de vista del Imán Alí con la teoría de Borba]	2019	Opcion	35			1084	1109	25	0		https://www.scopus.com/inward/record.uri?eid=2-s2.0-85068916175&partnerID=40&md5=3dd538e3b1b210c4812356c921dca8a2	Shahid Chamran University of Ahvaz, Ahvaz, Iran	Shabanloo K.S., Shahid Chamran University of Ahvaz, Ahvaz, Iran; Behroozi N., Shahid Chamran University of Ahvaz, Ahvaz, Iran; Shehniyailagh M., Shahid Chamran University of Ahvaz, Ahvaz, Iran; Moghaddam M.S., Shahid Chamran University of Ahvaz, Ahvaz, Iran	This study aimed to present the moral intelligence theory from the viewpoint of Imam Ali. The methodology of this study is qualitative with the grounded theory method. As a result, according to the moral intelligence theory of Imam Ali, moral intelligence encompasses three divine, intrapersonal and extra-personal domains. In conclusion, it seems that Imam Ali’s orders provide a holistic view of m…	Borba; Imam Ali; Moral intelligence								Ahmadifaraz M., The Relationship between the Concepts of the Prayer of Imam Sajjad (AS) and the Mental Health, (2010); Ahmet A., Norms and Values in Islam, (2014); Amiri M., Dehghanizanganeh K., Ethical leadership theory based on the prophet hood: The strategy of grounded theory context, Journal of Organizational Behavior Studies, 1, 4, pp. 97-121, (2013); Beheshtifar M., Effect of moral intellig…			Universidad del Zulia						10121587				English	Opcion	Article	Final		Scopus	2-s2.0-85068916175
Alhadabi A.; Aldhafri S.; Alkharusi H.; Al-Harthy I.; Alrajhi M.; AlBarashdi H.	Alhadabi, Amal (57207250300); Aldhafri, Said (53163178500); Alkharusi, Hussain (23566333400); Al-Harthy, Ibrahim (36015234500); Alrajhi, Marwa (56660640400); AlBarashdi, Hafidha (57207246565)	57207250300; 53163178500; 23566333400; 36015234500; 56660640400; 57207246565	Modelling parenting styles, moral intelligence, academic self-efficacy and learning motivation among adolescents in grades 7–11	2019	Asia Pacific Journal of Education	39	1		133	153	20	9	10.1080/02188791.2019.1575795	https://www.scopus.com/inward/record.uri?eid=2-s2.0-85062358302&doi=10.1080%2f02188791.2019.1575795&partnerID=40&md5=6bf68a0db9a0f72de36af97b96e5e810	College of Education, Health, and Human Services- School of Foundations, Leadership, and Administration, Kent State University, Kent, OH, United States; Department of Psychology, College of Education, Sultan Qaboos University, Muscat, Oman; Department of measurement and evaluation in Psychology, College of Education, Sultan Qaboos University, Muscat, Oman; Sultan Qaboos University, Muscat, Oman; …	Alhadabi A., College of Education, Health, and Human Services- School of Foundations, Leadership, and Administration, Kent State University, Kent, OH, United States; Aldhafri S., Department of Psychology, College of Education, Sultan Qaboos University, Muscat, Oman; Alkharusi H., Department of measurement and evaluation in Psychology, College of Education, Sultan Qaboos University, Muscat, Oman; …	The current study investigated the associations between three maternal and paternal parenting styles, moral intelligence, academic self-efficacy and learning motivation in three serial mediation models. Omani adolescents enrolled in 7th to 11th grades (N = 296) responded to an online survey containing demographic items and scales measuring the variables noted above. Results of Path Analysis indic…	academic self-efficacy; adolescents; Learning motivation; moral intelligence; paternal and maternal parenting styles								Abu Awad S., Moral intelligence and its relation with school social behavior among tenth grades, (Unpublished master thesis), (2011); Aksan N., Kochanska G., Conscience in childhood: Old questions, new answers, Developmental Psychology, 41, 3, pp. 506-516, (2005); Aldhafri S., Self-efficacy and physical self-concept as mediators of parenting influence on adolescents’ school and health Wellbeing, …	A. Alhadabi; College of Education, Health, and Human Services- School of Foundations, Leadership, and Administration, Kent State University, Kent, United States; email: aalhadab@kent.edu		Routledge						02188791				English	Asia Pac. J. Educ.	Article	Final		Scopus	2-s2.0-85062358302
Paternu B.	Paternu, Boris (48361835700)	48361835700	Pahor's necropolis; [Pahorjeva Nekropola]	2014	Jezik in Slovstvo	59	2-3		29	41	12	3		https://www.scopus.com/inward/record.uri?eid=2-s2.0-84917681379&partnerID=40&md5=2d7fe3f94ac4348c476fb3891d0240d3	Slovenska Akademija, Znanosti in Umetnosti, Slovenia	Paternu B., Slovenska Akademija, Znanosti in Umetnosti, Slovenia	The key existential question of Pahor's novel Necropolis (1967) is that of man surviving terrible violence, surviving in "a world of the ultimate negation". There are a number of positions of power within powerlessness, from an identification fully adjusted to the given reality, including a conscious exclusion of all other thoughts and emotions and exits from "mere existence", to the resistant me…	Boris Pahor; Imre Kertész; Primo Levi; Realism; Surrealism; The labour-camp novel								Dostojevski F.M., Zapiski Iz Mrtvegadoma, (1962); Kertesz I., Brezusodnost, (2003); Kofman S., Zadušene Besede, (2010); Levi P., Potopljeni in Rešeni, (2003); Levi P., Ali Je to Človek, (2004); Pahor B., Nekropola, (1967); Pellico S., Moje Ječe, (1942)			Zveza Zgodovinskih Drustev Slovenije						00216933				Slovenian	Jezik Slovstvo	Article	Final		Scopus	2-s2.0-84917681379
Ku B.-J.; Yun Y.-K.	Ku, Bon-Jae (58568850500); Yun, Young-Kil (58568850600)	58568850500; 58568850600	The Tendency of Reputation as Psychological Factors Influencing Cycling Performance	2022	Korean Journal of Sport Science	33	1		56	66	10	0	10.24985/kjss.2022.33.1.56	https://www.scopus.com/inward/record.uri?eid=2-s2.0-85170694816&doi=10.24985%2fkjss.2022.33.1.56&partnerID=40&md5=2f36cf1abf0c2630a8ca2e51eb28e588	Seoul Sports Council, South Korea; Korea National sport Universify, South Korea	Ku B.-J., Seoul Sports Council, South Korea; Yun Y.-K., Korea National sport Universify, South Korea	PURPOSE This study was conducted to estimate the tendency of psychological factors influencing cycling performance by analyzing the characteristic factors of athlete reputation in the news big-data. METHODS To explore the psychological factors influencing cycling performance, an open questionnaire was conducted on 82 cyclists, and Inductive Content Analyses was performed. Overall, 89,520 news art…	Big-Data; Cycling; Performace; Psychological factors; Reputation; Topic modeling analysis								Baghurst T., The psychological components of elite cycling, Athletic Insight, 4, 1, pp. 13-29, (2012); Beilock S. L., Jellison W. A., Rydell R. J., McConnell A. R., Carr T. H., On the causal mechanisms of stereotype threat: Can skills that don’t rely heavily on working memory still be threatened?, Personality and Social Psychology Bulletin, 32, 8, pp. 1059-1071, (2006); Berto J. F., The dancing c…	Y.-K. Yun; Korea National sport Universify, South Korea; email: ykyun@knsu.ac.kr		Korea Institute of Sport Science						15982920				Korean	Korean. J. Sport. Sci.	Article	Final	All Open Access; Gold Open Access	Scopus	2-s2.0-85170694816
Pourteimour S.; Nobahar M.; Raiesdana N.	Pourteimour, Sima (57221726018); Nobahar, Monir (6506747614); Raiesdana, Nayyereh (36696968400)	57221726018; 6506747614; 36696968400	Moral intelligence, clinical placement experience and professional behaviors among Iranian undergraduate nursing students in a baccalaureate nursing program: A descriptive correlational study	2021	Nurse Education in Practice	55		103146				3	10.1016/j.nepr.2021.103146	https://www.scopus.com/inward/record.uri?eid=2-s2.0-85110275863&doi=10.1016%2fj.nepr.2021.103146&partnerID=40&md5=99b535ad1d7962fe755f6055099ff173	Student Research Committee, Semnan University of Medical Sciences, Semnan, Iran; Department of Pediatric Nursing, School of Nursing and Midwifery, Urmia University of Medical Sciences, Urmia, Iran; Nursing Care Research Center, Semnan University of medical siences, Semnan, Iran; Social Determinants of Health Research Center, Semnan University of Medical Sciences, Semnan, Iran; School of Nursing a…	Pourteimour S., Student Research Committee, Semnan University of Medical Sciences, Semnan, Iran, Department of Pediatric Nursing, School of Nursing and Midwifery, Urmia University of Medical Sciences, Urmia, Iran; Nobahar M., Nursing Care Research Center, Semnan University of medical siences, Semnan, Iran, Social Determinants of Health Research Center, Semnan University of Medical Sciences, Semna…	Aims: This study was intended to examine the relationship of both moral intelligence (MI) and Clinical Placement Experience (CPE) with the level of nursing students' professional behaviors (PB). Background: The foundation of belief, belonging and ethical values develop PB as a meaningful attribute during the period students and caring for patients. Design: A descriptive correlational study was co…	Behavior; Belonging; Clinical placement; Moral intelligence; Nursing students; Professionalism	adult; article; care behavior; comprehension; correlational study; explanatory variable; female; human; intelligence; major clinical study; morality; nursing student; professionalism; questionnaire; skill; training; unemployment					Deputy of Research and Technology, Student Research Committee and Nursing Care Research Center of Semnan University of Medical Sciences; Urmia University of Medical Sciences, UMSU	We would like to express our gratitude to the Deputy of Research and Technology, Student Research Committee and Nursing Care Research Center of Semnan University of Medical Sciences. Also we would like to acknowledge the Research Deputy at the Urmia University of Medical Sciences for their data collecting permission. We would like to express our profound gratitude to all nursing students who gave…	Ab Ghani N., Saidon I.M., The role of ethical reasoning in the relationship between work experience and whistle-blowing intention BT - Ethics, Governance and Risk Management in Organizations, pp. 35-51, (2020); Albloushi M., Ferguson L., Stamler L., Bassendowski S., Hellsten L., Kent-Wilkinson A., Saudi female nursing students experiences of sense of belonging in the clinical settings: a qualitat…	M. Nobahar; Nursing Care Research Center and Social Determinants of Health Research Center, School of Nursing and Midwifery, Semnan University of Medical Sciences, Semnan, 3513138111, Iran; email: Nobahar43@Semums.ac.ir		Elsevier Ltd						14715953				English	Nurse Educ. Pract.	Article	Final		Scopus	2-s2.0-85110275863
Khajavi Z.; Vaezzadeh N.; Mousavinasab S.N.; Lolaty H.A.	Khajavi, Zahra (57217060145); Vaezzadeh, Nazanin (35300812800); Mousavinasab, Seyed Noureddin (18536680400); Lolaty, Hamideh Azimi (54895133800)	57217060145; 35300812800; 18536680400; 54895133800	Relationship between ethical intelligence and professional behavior in nurses	2020	Journal of Mazandaran University of Medical Sciences	30	185		86	95	9	9		https://www.scopus.com/inward/record.uri?eid=2-s2.0-85085980225&partnerID=40&md5=36875da5f8397b6b393ff768f1ba291d	Faculty of Nursing and Midwifery, Mazandaran University of Medical Sciences, Sari, Iran; Department of Pediatrics, Faculty of Nursing and Midwifery, Mazandaran University of Medical Sciences, Sari, Iran; Department of Biostatistics, Faculty of Health, Mazandaran University of Medical Sciences, Sari, Iran; Department of Psychiatric Nursing, Psychiatry and Behavioral Sciences Research Center, Addic…	Khajavi Z., Faculty of Nursing and Midwifery, Mazandaran University of Medical Sciences, Sari, Iran; Vaezzadeh N., Department of Pediatrics, Faculty of Nursing and Midwifery, Mazandaran University of Medical Sciences, Sari, Iran; Mousavinasab S.N., Department of Biostatistics, Faculty of Health, Mazandaran University of Medical Sciences, Sari, Iran; Lolaty H.A., Department of Psychiatric Nursing,…	Background and purpose: Ethical intelligence is highly important in improving interpersonal relationships, especially in medical and nursing staff. The purpose of this study was to determine the relationship between ethical intelligence and professional behavior in nurses working in educational hospitals affiliated to Mazandaran University of Medical Sciences. Materials and methods: In this descr…	Ethical intelligence; Nurses; Professional behavior; Quality of service	adult; article; controlled study; correlation coefficient; correlational study; data analysis software; demography; ethics; human; inferential statistics; intelligence; morality; nursing staff; nursing student; patient care; patient satisfaction; questionnaire; teaching hospital							Hodges B.D., Ginsburg S., Cruess R., Cruess S.R., Delport R., Hafferty F., Et al., Assessment of professionalism: Recommendations from the Ottawa 2010 Conference, Medical Teacher, 33, 5, pp. 354-363, (2011); Khachian A., Ashghali Farahani M., Haghani H., Ahmadi Tameh M., Evaluation nurses' professional behavior and its relationship with organizational culture and commitment in 2015, International…	H.A. Lolaty; Psychiatry and Behavioral Sciences Research Center, Addiction Institute, Mazandaran University of Medical Sciences, Sari, Iran; email: azimihamideh@gmail.com		Mazandaran University of Medical Sciences						17359279				Persian	J. Mazandaran Univ. Med. Sci.	Article	Final		Scopus	2-s2.0-85085980225
Narvaez D.	Narvaez, Darcia (7003444242)	7003444242	The emotional foundations of high moral intelligence.	2010	New directions for child and adolescent development	2010	129		77	94	17	34	10.1002/cd.276	https://www.scopus.com/inward/record.uri?eid=2-s2.0-79960690865&doi=10.1002%2fcd.276&partnerID=40&md5=9795ff98c68642b6c273af226d0433ff	Collaborative for Ethical Education, University of Notre Dame., United States	Narvaez D., Collaborative for Ethical Education, University of Notre Dame., United States	Moral intelligence is grounded in emotion and reason. Neuroscientific and clinical research illustrate how early life co-regulation with caregivers influences emotion, cognition, and moral character. Triune ethics theory (Narvaez, 2008) integrates neuroscientific, evolutionary, and developmental findings to explain differences in moral functioning, identifying security, engagement, and imaginatio…		Child; Decision Making; Emotions; Humans; Intelligence; Morals; Psychological Theory; article; child; decision making; emotion; human; intelligence; morality; psychological theory								D. Narvaez; email: dnarvaez@nd.edu								15348687			20872605	English	New Dir Child Adolesc Dev	Article	Final	All Open Access; Bronze Open Access	Scopus	2-s2.0-79960690865
Kaliská L.	Kaliská, Lada (56499187700)	56499187700	First results from verification of psychometric properties of D. Lennick's and F. Kiel's MCI questionnaire for measuring moral intelligence in Slovak conditions	2014	New Educational Review	37	3		254	268	14	2		https://www.scopus.com/inward/record.uri?eid=2-s2.0-84921969554&partnerID=40&md5=0acd628f4da4032a859144d2c5caf591	Slovenia	Kaliská L., Slovenia	The article aims to show the importance of the teacher's authority in the modern school. The authors present a different view from the one well established in the literature looking at the problem of the formation of teachers' authority. In addition to the definitions relating to the professional competence and cognitive abilities, a significant aspect of the analysis was focused on the teacher's…	Factor structure; MCI questionnaire by D. Lennick and F. Kiel; Moral intelligence; Reliability								Borba M., Building Moral Intelligence, (2001); Bradshaw J., Reclaiming Virtue: How We Can develop the Moral Intelligence to Do the Right, (2009); Clarken R.H., Moral Intelligence in the Schools, Paper presented at the annual meeting of the Michigan Academy of Sciences, Arts and Letters, Wayne State University, (2009); Coles R., (1997); Darwin C., (1981); Di Norcia V., Darwin on Moral Intelligence…			Adam Marszalek Publishing House						17326729				English	New Educ. Rev.	Article	Final		Scopus	2-s2.0-84921969554
Cunneen M.; Mullins M.; Murphy F.; Gaines S.	Cunneen, Martin (57205206342); Mullins, Martin (23670699800); Murphy, Finbarr (56363662600); Gaines, Seán (58829999800)	57205206342; 23670699800; 56363662600; 58829999800	Artificial Driving Intelligence and Moral Agency: Examining the Decision Ontology of Unavoidable Road Traffic Accidents through the Prism of the Trolley Dilemma	2019	Applied Artificial Intelligence	33	3		267	293	26	21	10.1080/08839514.2018.1560124	https://www.scopus.com/inward/record.uri?eid=2-s2.0-85059051882&doi=10.1080%2f08839514.2018.1560124&partnerID=40&md5=e0ea922a32fa09350ab4ebc7da25da41	Department of Accounting and Finance, University of Limerick, Limerick, Ireland; Director of International Projects at Vicomtech-IK4 and Administrative Manager, Vi-DAS Consortia, San Sebastian, Spain	Cunneen M., Department of Accounting and Finance, University of Limerick, Limerick, Ireland; Mullins M., Department of Accounting and Finance, University of Limerick, Limerick, Ireland; Murphy F., Department of Accounting and Finance, University of Limerick, Limerick, Ireland; Gaines S., Director of International Projects at Vicomtech-IK4 and Administrative Manager, Vi-DAS Consortia, San Sebastia…	The question of the capacity of artificial intelligence to make moral decisions has been a key focus of investigation in robotics for decades. This question has now become pertinent to automated vehicle technologies, as a question of understanding the capacity of artificial driving intelligence to respond to unavoidable road traffic accidents. Artificial driving intelligence will make a calculate…		Accidents; Behavioral research; Decision making; Ethical technology; Ontology; Roads and streets; Automated vehicles; Code of conduct; Driving behaviour; Driving safety; Ethical theories; Human values; Ontology's; Road traffic accidents; State laws; Vehicle technology; Prisms					Horizon 2020 Framework Programme, H2020; Horizon 2020, (690772)	This work was supported by the Horizon 2020 [690772].	Anderson J.M., Nidhi K., Stanley K.D., Sorensen P., Samaras C., Oluwatola O.A., Autonomous vehicle technology: A guide for policymakers, (2014); Anscombe G.E.M., Modern moral philosophy, Philosophy, 33, pp. 1-19, (1958); Asveld L., Roeser S., The ethics of technological risk, (2009); Bentham J., Rationale of Reward, Book 3, Chapter 1, The Works of Jeremy Bentham, 8, (1843); Biletzki A., Meaning a…	M. Cunneen; Department of Accounting and Finance, University of Limerick, Limerick, Ireland; email: martin.cunneen@ul.ie		Bellwether Publishing, Ltd.						08839514		AAINE		English	Appl Artif Intell	Article	Final		Scopus	2-s2.0-85059051882
Toprak M.; Karakus M.	Toprak, Mustafa (57217185207); Karakus, Mehmet (36829524500)	57217185207; 36829524500	Teachers’ moral intelligence: A scale adaptation into Turkish and preliminary evidence	2018	European Journal of Educational Research	7	4		901	911	10	6	10.12973/eu-jer.7.4.901	https://www.scopus.com/inward/record.uri?eid=2-s2.0-85060826524&doi=10.12973%2feu-jer.7.4.901&partnerID=40&md5=24604e0977069396947e2dd6c0b22581	RPS International, Hong Kong; Mustafa Toprak, Graduate School of Education, American University in Cairo, Cairo, Egypt	Toprak M., Mustafa Toprak, Graduate School of Education, American University in Cairo, Cairo, Egypt; Karakus M., RPS International, Hong Kong	The purpose of this work is to adapt the existing Moral Competency Index (MCI) developed by Lennick and Kiel in a sample of teachers. The validated Turkish version of MCI is based on the item pool of the original MCI with a slight adaptation of the items to fit the context of educational leadership. The translated form was administered to 773 teachers in Gaziantep city. Exploratory factor analysi…	Compassion; Forgiveness; Integrity; Moral intelligence; Responsibility								Bauman D.C., Leadership and the three faces of integrity, The Leadership Quarterly, 24, 3, pp. 414-426, (2013); Becker T.E., Integrity in organisations: Beyond honesty and conscientiousness, Academy of Management Review, 23, 1, pp. 154-161, (1998); Beheshtifar M., Esmaeli Z., Moghadam M.N., Effect of moral intelligence on leadership, European Journal of Economics, Finance and Administrative Scien…	M. Toprak; Mustafa Toprak, Graduate School of Education, American University in Cairo, Cairo, Egypt; email: mustafa.toprak@aucegypt.edu		Eurasian Society of Educational Research						21658714				English	European J Educ. Res.	Article	Final	All Open Access; Gold Open Access; Green Open Access	Scopus	2-s2.0-85060826524
Di Norcia V.	Di Norcia, Vincent (6603661265)	6603661265	Technological complexity and ethical control	2001	IEEE Technology and Society Magazine	21	1		33	39	6	4	10.1109/44.993599	https://www.scopus.com/inward/record.uri?eid=2-s2.0-0036322059&doi=10.1109%2f44.993599&partnerID=40&md5=b553961edfefe12138e33f467bef7826	University of Sudbury, Sudbury, Ont. P3E 2C6, Canada	Di Norcia V., University of Sudbury, Sudbury, Ont. P3E 2C6, Canada	The ethical control of technologies varies with the scale and complexity of the technical system; and those systems in turn vary in their systemic, social and moral complexity. Thus, the ethical control of increasingly complex technologies, networks and fields may affect the future of civilization and the planetary ecosystem itself. The challenges it involves may not transcend the limitations of …		Competition; Cost effectiveness; Economic and social effects; Environmental impact; Modernization; Philosophical aspects; Social aspects; Ethical control; Technical systems; Technological innovation; Technology networks; Technology							Visions of Technology, (1998); Di Norcia V., Hard Like Water: Ethics in Business, (1998); Whitbeck C., Ethics in Engineering Practice and Research, (1998); Martin M., Shinzinger R., Introduction to Engineering Ethics, (1999); Schumacher E.F., Small is Beautiful, 2nd Ed., (1999); Aristotle, Nicomachean Ethics; Perrow C., Normal Accidents, Living with High Risk Technologies, (1984); Franklin U., Th…	V. Di Norcia; University of Sudbury, Sudbury, Ont. P3E 2C6, Canada; email: vdn@sympatico.ca		Institute of Electrical and Electronics Engineers Inc.						02780097		ITSMD		English	IEEE Technol Soc Mag	Article	Final		Scopus	2-s2.0-0036322059
Rivas V.A.	Rivas, Virgilio A. (57209324560)	57209324560	Thinking destructively with aesthetics	2023	Textual Practice							0	10.1080/0950236X.2023.2214119	https://www.scopus.com/inward/record.uri?eid=2-s2.0-85161375372&doi=10.1080%2f0950236X.2023.2214119&partnerID=40&md5=8a3abba1f9cdc60e0f58e22f6a1011d8	Polytechnic University of the Philippines, Manila, Philippines	Rivas V.A., Polytechnic University of the Philippines, Manila, Philippines	The essay explores a hermeneutic reading of nature that expands the Kantian theory of aesthetics beyond the need for beauty to support cognition’s subjective interest. As in Kant’s third Critique, reason’s subjective interest, which refers to how the manifold can be held together by the unity of transcendental apperception, grounds nature's purposiveness in moral intelligence. By improvising on K…	Aesthetic judgment; beauty; collapse; inexistent; topos									V.A. Rivas; Polytechnic University of the Philippines, Manila, Philippines; email: vr.aqui.rivas@gmail.com		Routledge						0950236X				English	Textual Pract.	Article	Article in press		Scopus	2-s2.0-85161375372
Auliya F.; Pranoto Y.K.S.; Sunawan; Sunarso A.	Auliya, Falakhul (57223276484); Pranoto, Yuli Kurniawati Sugiyo (57201689740); Sunawan (56014631300); Sunarso, Ali (57223274150)	57223276484; 57201689740; 56014631300; 57223274150	The permissive non-parental childcare and moral intelligence: Indonesian setting	2021	International Journal of Evaluation and Research in Education	10	2		569	575	6	0	10.11591/ijere.v10i2.21032	https://www.scopus.com/inward/record.uri?eid=2-s2.0-85105491507&doi=10.11591%2fijere.v10i2.21032&partnerID=40&md5=df20ad1470c7733525e7918a6c032da9	Department of Early Childhood Education, Postgraduate Program, Universitas Negeri Semarang, Indonesia; Department of Teacher Education for Early Childhood Education, Universitas Negeri Semarang, Indonesia; Department of Guidance and Counseling, Universitas Negeri Semarang, Indonesia; Department of Primary Teacher Education, Universitas Negeri Semarang, Indonesia	Auliya F., Department of Early Childhood Education, Postgraduate Program, Universitas Negeri Semarang, Indonesia; Pranoto Y.K.S., Department of Teacher Education for Early Childhood Education, Universitas Negeri Semarang, Indonesia; Sunawan, Department of Guidance and Counseling, Universitas Negeri Semarang, Indonesia; Sunarso A., Department of Primary Teacher Education, Universitas Negeri Semara…	Most parents in Indonesia are unable to provide maximum care for their children while working. Childcare includes fostering moral intelligence, which is carried out by grandmothers, household assistants, and daycare assistants. Furthermore, 178 young children (95 males and 83 females) and 178 caregivers (68 grandmothers, 54 household assistants, and 56 daycare assistants) were involved in the stu…	Household assistants; Moral intelligence; Parenting; Permissive parenthood						Direktorat Riset dan Pengabdian Masyarakat Kemenristekdikti	This research is funded by Direktorat Riset dan Pengabdian Masyarakat Kemenristekdikti funding in	Smetana J. G., Becoming moral: Introduction to the special issue on early moral development, Hum. Dev, 61, 4-5, pp. 209-213, (2018); Eskandari N., Et al., Explaining the Relationship between Moral Intelligence and Professional Self-Concept with the Competency of Nursing students in Providing Spiritual Care to Promote Nursing Education, J. Educ. Health Promot, 8, pp. 1-6, (2019); Janssens J. M. A.…	F. Auliya; Department of Early Childhood Education, Postgraduate Program, Universitas Negeri Semarang, Semarang, Jl. Kelud Utara III, 50237, Indonesia; email: fhalliya@gmail.com		Institute of Advanced Engineering and Science						22528822				English	Int. J. Eval. Res. Educ.	Article	Final	All Open Access; Gold Open Access; Green Open Access	Scopus	2-s2.0-85105491507
Dur Ş.; Göl İ.; Erkin Ö.; Yildiz N.U.	Dur, Şadiye (57189363421); Göl, İlknur (57190677624); Erkin, Özüm (55825821200); Yildiz, Nagehan U. (57219994993)	57189363421; 57190677624; 55825821200; 57219994993	The effect of moral intelligence on cultural sensitivity in nurses	2022	Perspectives in Psychiatric Care	58	4		2423	2432	9	2	10.1111/ppc.13077	https://www.scopus.com/inward/record.uri?eid=2-s2.0-85127428525&doi=10.1111%2fppc.13077&partnerID=40&md5=f96c515f800bca291f237b87472cf556	Pediatric Nursing Department, Faculty of Health Sciences, İzmir Demokrasi University, Izmir, Turkey; Public Health Nursing Department, Faculty of Health Sciences, Çankırı Karatekin University, Çankırı, Turkey; Public Health Nursing Department, Faculty of Health Sciences, İzmir Demokrasi University, Izmir, Turkey; Neonatology Department, Bursa Higher Specialization Training and Research Hospital, …	Dur Ş., Pediatric Nursing Department, Faculty of Health Sciences, İzmir Demokrasi University, Izmir, Turkey; Göl İ., Public Health Nursing Department, Faculty of Health Sciences, Çankırı Karatekin University, Çankırı, Turkey; Erkin Ö., Public Health Nursing Department, Faculty of Health Sciences, İzmir Demokrasi University, Izmir, Turkey; Yildiz N.U., Neonatology Department, Bursa Higher Speciali…	Purpose: This study was conducted to determine the relationship between the levels of moral intelligence and intercultural sensitivity in nurses. Methods: The cross-sectional study was conduct with 200 nurses working in a research and training hospital. The data were collected using the intercultural sensitivity scale and the scale for the measurement of moral intelligence in the provision of hea…	intercultural sensitivity; moral intelligence; nurse	Cross-Sectional Studies; Cultural Competency; Humans; Intelligence; Morals; Surveys and Questionnaires; article; cross-sectional study; cultural sensitivity; human; intelligence; morality; nurse; cultural competence; intelligence; questionnaire							Aksoy N., Akkoc M.G., Intercultural sensitivity levels and cultural difference perceptions of physicians and nurses, Florence Nightingale Journal of Nursing, 28, 1, pp. 23-32, (2020); Aktas B., Pasinlioglu T., Kilic M., Ozaslan A., Determination of intercultural sensitivity among nurses, Journal of Religion and Health, 60, 1, pp. 112-121, (2021); Arli S.K., Bakan A.B., An investigation of the rel…	Ş. Dur; Nursing Department, Faculty of Health Sciences, İzmir Demokrasi University, Mehmet Ali Akman Mah, Konak/İzmir, 35290, Turkey; email: saddiye.dur@gmail.com		John Wiley and Sons Inc						00315990		PEPYA	35365848	English	Perspect. Psychiatr. Care	Article	Final	All Open Access; Bronze Open Access	Scopus	2-s2.0-85127428525
Ghorbani M.; Salehabadi R.; Mahdavifar N.; Rad M.	Ghorbani, Maryam (57226774587); Salehabadi, Raha (57216652858); Mahdavifar, Neda (57113721900); Rad, Mostafa (57226200869)	57226774587; 57216652858; 57113721900; 57226200869	Factors Related to Nurses' Attitudes Toward the Elderly Care: The Predictive Roles of Altruism, Moral Intelligence, Life Satisfaction and General Health	2021	Iranian Journal of Ageing	16	2		248	259	11	4	10.32598/SIJA.16.2.2767.1	https://www.scopus.com/inward/record.uri?eid=2-s2.0-85118113500&doi=10.32598%2fSIJA.16.2.2767.1&partnerID=40&md5=d045997b8ce56fc8f07a7f74ffa4edf2	Department of Nursing, Student Research Committee, School of Nursing and Midwifery, Sabzevar University of Medical Sciences, Sabzevar, Iran; Department of Nursing, Iranian Research Center on Healthy Aging, School of Nursing and Midwifery, Sabzevar University of Medical Sciences, Sabzevar, Iran; Department of Biostatistics and Epidemiology, Non-Communicable Diseases Research Center, School of Heal…	Ghorbani M., Department of Nursing, Student Research Committee, School of Nursing and Midwifery, Sabzevar University of Medical Sciences, Sabzevar, Iran; Salehabadi R., Department of Nursing, Iranian Research Center on Healthy Aging, School of Nursing and Midwifery, Sabzevar University of Medical Sciences, Sabzevar, Iran; Mahdavifar N., Department of Biostatistics and Epidemiology, Non-Communicab…	Objectives Nurses' attitudes affect their preference for caring for the elderly as well as the quality of care. This study aims to investigate the factors related to nurses' attitudes toward the elderly care and assess the predictive roles of altruism, moral intelligence, life satisfaction and general health. Methodes&meterials This descriptive-analytical study with a cross-sectional design was c…	Altruism; Attitude; Care; Elderly; Health; Life satisfaction; Moral intelligence; Nurses								Liu D, Xi J, Hall BJ, Fu M, Zhang B, Guo J, Et al., Attitudes toward aging, social support and depression among older adults: Difference by urban and rural areas in China, Journal of Affective Disorders, 274, pp. 85-92, (2020); Mohammadi S, Nakhaei N, Borhani F, Roshanzadeh M., [Moral intelligence in nursing: A cross-sectional study in East of Iran (Persian)], Medical Ethics and History of Medici…	M. Rad; Department of Nursing, Iranian Research Center on Healthy Aging, School of Nursing and Midwifery, Sabzevar University of Medical Sciences, Sabzevar, Iran; email: mostafarad633@yahoo.com		Negah Institute for Scientific Communication						1735806X				English	Iranian J. Ageing	Article	Final	All Open Access; Gold Open Access	Scopus	2-s2.0-85118113500
Hoseinpoor Z.; Ranjdoost S.	Hoseinpoor, Zahra (55928390500); Ranjdoost, Shahram (55928895500)	55928390500; 55928895500	The relationship between moral intelligence and academic progress of students Third year of high school course in Tabriz city	2013	Advances in Environmental Biology	7	11		3356	3361	5	2		https://www.scopus.com/inward/record.uri?eid=2-s2.0-84887591910&partnerID=40&md5=58a328a1f750df023de2c75532a9fd03	Department of Educational Administration, Marand Branch, Islamic Azad University, Marand, Iran; Department of Educational Administration, Azarbayjan Shahid Madani University, Tabriz, Iran	Hoseinpoor Z., Department of Educational Administration, Marand Branch, Islamic Azad University, Marand, Iran; Ranjdoost S., Department of Educational Administration, Azarbayjan Shahid Madani University, Tabriz, Iran	The aim of this investigation is to study the relationship between moral intelligence and Tabriz Junior High school students' achievement. The research method was descriptive of correlation type. Statistical population of present study includes all Tabriz Junior high School students (1600) studying at 3rd district. Considering sample size we selected 210 members as sample randomly. Instrument use…	Achievement; Junior high school students; Moral intelligence								Shahin E., Study and Comparison of Moral Growth Between Normal and Girls With Disorder Ranging From 15-18 Year Old of Kerman City, a Thesis For MA, Birjand University, (1996); Michele B., Keys of Nurturing Behavior and Moral Values Among Children and Adolescents, Translated By Farnaz Forood, (2005); Seyd Ali S., Marzieh M., Iraj K., Relationship Between Moral Intelligence and Team Leadership In E…									19981066				English	Adv. Environ. Biol.	Article	Final		Scopus	2-s2.0-84887591910
James H.; Trilling L.; Booth W.C.; Rawlings P.	James, Henry (35423743800); Trilling, Lionel (37071417300); Booth, Wayne C. (36853472000); Rawlings, Peter (55345653200)	35423743800; 37071417300; 36853472000; 55345653200	American theorists of the novel	2007	American Theorists of the Novel				1	171	170	0	10.4324/9780203969472	https://www.scopus.com/inward/record.uri?eid=2-s2.0-85075649519&doi=10.4324%2f9780203969472&partnerID=40&md5=3252deb38d736f55824e28e680274ebd	University of the West of England, Bristol, United Kingdom	James H.; Trilling L.; Booth W.C.; Rawlings P., University of the West of England, Bristol, United Kingdom	The American theorists: Henry James, Lionel Trilling and Wayne C. Booth have revolutionized our understanding of narrative and have each championed the novel as an art form. Concepts from their work have become part of the fabric of novel criticism today, influencing theorists, authors and readers alike. Emphasizing the crucial relationship between the works of these three critics, Peter Rawlings…									Essays on Literature, American Writers, English Writers, 1, (1984); French Writers, Other European Writers, the Prefaces to the New York Edition. Literary Criticism, 2, (1984); Abrams M.H., The Mirror and the Lamp: Romantic Theory and the Critical Tradition, (1953); Allott M., Novelists on the Novel, (1959); Anderson Q., Donadio S., Marcus S., Art, Politics, and Will: Essays in Honor of Lionel Tr…			Taylor and Francis							0415285453; 978-113445126-5; 0203969472; 978-041528545-2			English	American Theorists of the Novel	Book	Final		Scopus	2-s2.0-85075649519
Eskandari N.; Golaghaie F.; Aghabarary M.; Dinmohammadi M.; Koohestani H.; Didehdar M.; Dehghankar L.; Abbasi M.	Eskandari, Narges (55674631400); Golaghaie, Farzaneh (55979305900); Aghabarary, Maryam (24780449200); Dinmohammadi, Mohammadreza (57190950622); Koohestani, Hamidreza (26423051700); Didehdar, Mojtaba (55965789800); Dehghankar, Leila (57200307030); Abbasi, Mohammad (56457714800)	55674631400; 55979305900; 24780449200; 57190950622; 26423051700; 55965789800; 57200307030; 56457714800	Explaining the relationship between moral intelligence and professional self-concept with the competency of nursing students in providing spiritual care to promote nursing education	2019	Journal of Education and Health Promotion	8	1	230				11	10.4103/jehp.jehp_105_19	https://www.scopus.com/inward/record.uri?eid=2-s2.0-85077876779&doi=10.4103%2fjehp.jehp_105_19&partnerID=40&md5=244d634385359a83feab1550e4a9e713	Spiritual Health Research Center, Department of Midwifery, School of Nursing and Midwifery, Qom University of Medical Sciences, Qom, Iran; Department of Community Health Nursing, School of Nursing and Midwifery, Arak University of Medical Sciences, Arak, Iran; Department of Nursing, School of Nursing and Midwifery, Karaj, Social Determinants of Health Research Center, Alborz University of Medical…	Eskandari N., Spiritual Health Research Center, Department of Midwifery, School of Nursing and Midwifery, Qom University of Medical Sciences, Qom, Iran; Golaghaie F., Department of Community Health Nursing, School of Nursing and Midwifery, Arak University of Medical Sciences, Arak, Iran; Aghabarary M., Department of Nursing, School of Nursing and Midwifery, Karaj, Social Determinants of Health Re…	BACKGROUND AND AIM: Several factors are involved in obtaining the competence of providing spiritual care in nursing students. The purpose of this study was to explain the relationship between moral intelligence and the professional self-concept with the competency of the nursing students in providing spiritual care to promote nursing education. MATERIALS AND METHODS: The present study was descrip…	Competence; Moral intelligence; Nursing; Professional self-concept; Spiritual care						Qom University of Medical Sciences; Vice-Chancellor for Research, Shiraz University of Medical Sciences	Funding text 1: This paper follows the research project approved by the Vice Chancellor for Research of Qom University of Medical Sciences with the Code of Ethics Committee IR.MUQ.REC.1396.65. Researchers observed ethical considerations at all stages of the research so that the participation in this study was optional, the confidentiality principle was met, and the participants were assured that …	Maqsood A., Jabeen T., Khatoon H., Assessment of positive effects of illness: Implications for an integrative approach of bio-psycho-socio-spiritual model, Life, 11, pp. 139-146, (2013); Puchalski C.M., Blatt B., Kogan M., Butler A., Spirituality and health: The development of a field, Acad Med, 89, pp. 10-16, (2014); Khalaj M., Hajiagha A.P., Zeidi I.M., Validity and reliability of a Persian ver…	M. Abbasi; Spiritual Health Research Center, Department of Nursing, School of Nursing and Midwifery, Qom University of Medical Sciences, Qom, Iran; email: mohamad_abbasi55@yahoo.com		Wolters Kluwer Medknow Publications						22779531				English	J. Edu. Health Promotion	Article	Final		Scopus	2-s2.0-85077876779
Bristol T.	Bristol, Terry (57222136081)	57222136081	The Engineering Knowledge Research Program	2018	Philosophy of Engineering and Technology	31			69	88	19	1	10.1007/978-3-319-91029-1_5	https://www.scopus.com/inward/record.uri?eid=2-s2.0-85099915105&doi=10.1007%2f978-3-319-91029-1_5&partnerID=40&md5=5fe559c064c52d15a0f90760b37c3d13	Institute for Science, Engineering and Public Policy, Portland State University, Portland, OR, United States	Bristol T., Institute for Science, Engineering and Public Policy, Portland State University, Portland, OR, United States	The engineering knowledge research program is part of a larger effort to articulate a philosophy of engineering and an engineering worldview. Engineering is not ‘merely’ applied science. Engineering knowledge requires a more comprehensive conceptual framework than scientific knowledge. The paradigm shift from the limited scientific epistemology to the broader engineering epistemology involves a p…	Constructive emergence; Embodied inquiry; Engineering knowledge; Engineering philosophy; Moral intelligence								Bristol T., What is engineering? What is the value framework of engineering practice?. Linus Pauling Memorial Lecture Series, Video, (2015); Bristol T., Give Space My Love: An Intellectual Odyssey with Dr, (2016); Bucciarelli L., Designing Engineers, (2000); Bucciarelli L., Engineering Philosophy, (2003); Bucciarelli L., Drew D., Sheila T., Liberal Studies in Engineering – Workshop Report, (2015)…	T. Bristol; Institute for Science, Engineering and Public Policy, Portland State University, Portland, United States; email: bristol@isepp.org		Springer Nature						18797202				English	Philos. Eng. Technol.	Book chapter	Final	All Open Access; Green Open Access	Scopus	2-s2.0-85099915105
Gholami Motlagh F.; Nobahar M.; Raiesdana N.	Gholami Motlagh, Farzaneh (57202705642); Nobahar, Monir (6506747614); Raiesdana, Nayyereh (36696968400)	57202705642; 6506747614; 36696968400	The relationship of moral intelligence and social capital with job satisfaction among nurses working in the emergency department	2020	International Emergency Nursing	52		100911				11	10.1016/j.ienj.2020.100911	https://www.scopus.com/inward/record.uri?eid=2-s2.0-85089521268&doi=10.1016%2fj.ienj.2020.100911&partnerID=40&md5=27be7214b9d4dc2ac2b25c57e729b528	Student Research Committee, Semnan University of Medical Sciences, Semnan, Iran; Nursing Care Research Center, Semnan University of Medical Sciences, Semnan, Iran; Social Determinants of Health Research Center, Semnan University of Medical Sciences, Semnan, Iran; Faculty of Nursing and Midwifery, Semnan University of Medical Sciences, Semnan, Iran	Gholami Motlagh F., Student Research Committee, Semnan University of Medical Sciences, Semnan, Iran; Nobahar M., Nursing Care Research Center, Semnan University of Medical Sciences, Semnan, Iran, Social Determinants of Health Research Center, Semnan University of Medical Sciences, Semnan, Iran, Faculty of Nursing and Midwifery, Semnan University of Medical Sciences, Semnan, Iran; Raiesdana N., Nu…	Introduction: Nurses’ job satisfaction has a direct impact on the quality of their performance, especially in the emergency department, which is a showcase of care in hospitals, since, nurses’ moral performance is greatly affected by moral intelligence, Adherence to ethics by nurses, underlies the social capital of the organization. Methods: The present study was a cross-sectional, descriptive-co…	Emergency department; Job satisfaction; Moral intelligence; Nurses; Social capital	Adult; Cross-Sectional Studies; Emergency Nursing; Emergency Service, Hospital; Female; Humans; Iran; Job Satisfaction; Male; Middle Aged; Morals; Nursing Staff, Hospital; Social Capital; Surveys and Questionnaires; article; attitude; controlled study; correlational study; data analysis software; demography; emergency ward; human; human experiment; intelligence; Iran; job satisfaction; morality; …							Ataollahi T., Rabiee A., Amini M., Relationship between moral intelligence and social capital, Ethics Sci Technol, 10, 3, pp. 29-40, (2015); Purgaz A., Hezare Mogadam M., Nastiezaie N., Job satisfaction of nurses working in hospitals in Zahedan, J Urmia Nurs Midwif Faculty, 8, 3, pp. 138-143, (2010); Mortazavi S., Meybodi A., Effect of job satisfaction on turnover by organizational and personal n…	M. Nobahar; Faculty of Nursing and Midwifery, Nursing Care Research Center, Social Determinants of Health Research Center, Semnan University of Medical Sciences, Semnan, Iran; email: Nobahar43@semums.ac.ir		Elsevier Ltd						1755599X			32827936	English	Int. Emerg. Nurs.	Article	Final		Scopus	2-s2.0-85089521268
Alinejad V.; Parizad N.; Almasi L.; Cheraghi R.; Piran M.	Alinejad, Vahid (56561234700); Parizad, Naser (56491167000); Almasi, Laleh (58658034700); Cheraghi, Rozita (57210792881); Piran, Mehri (58657511500)	56561234700; 56491167000; 58658034700; 57210792881; 58657511500	Evaluation of occupational stress and job performance in Iranian nurses: the mediating effect of moral and emotional intelligence	2023	BMC Psychiatry	23	1	769				1	10.1186/s12888-023-05277-8	https://www.scopus.com/inward/record.uri?eid=2-s2.0-85174581612&doi=10.1186%2fs12888-023-05277-8&partnerID=40&md5=1b607a9ed2e4cb11326c3b85dfc23980	Department of Biostatistics, School of Medicine, Urmia University of Medical Sciences, Urmia, Iran; Patient Safety Research Center, Clinical Research Institute, School of Nursing & Midwifery, Urmia University of Medical Sciences, Urmia, Iran; Department of Medical-Surgical Nursing, School of Nursing & Midwifery, Urmia University of Medical Sciences, Urmia, Iran; Imam Khomeini Hospital, Urmia Univ…	Alinejad V., Department of Biostatistics, School of Medicine, Urmia University of Medical Sciences, Urmia, Iran; Parizad N., Patient Safety Research Center, Clinical Research Institute, School of Nursing & Midwifery, Urmia University of Medical Sciences, Urmia, Iran; Almasi L., Department of Medical-Surgical Nursing, School of Nursing & Midwifery, Urmia University of Medical Sciences, Urmia, Iran…	Background: Nurses’ Job performance could be affected by occupational stress. Previous studies reported contradictory results in this regard. Factors such as moral and emotional intelligence could impact occupational stress. However, the extent of any mediating effect is unclear. Thus, this study aimed to determine the effect of occupational stress on nurses’ Job performance and the mediating imp…	Emotional intelligence; Iran; Job performance; Moral; Nurses; Occupational stress	Cross-Sectional Studies; Emotional Intelligence; Hospitals, Teaching; Humans; Iran; Job Satisfaction; Morals; Nurses; Occupational Stress; Surveys and Questionnaires; Work Performance; adult; Article; cross-sectional study; data analysis; educational status; emotional intelligence; female; financial management; health service; human; Iranian (citizen); job performance; job stress; male; morality;…					Urmia University of Medical Sciences, UMSU	This research received a grant (No. 031) from Urmia University of Medical Sciences to support the research in terms of study design, collection, analysis, interpretation of data, and the article’s preparation.	Tong L., Relationship between meaningful work and job performance in nurses, Int J Nurs Pract, 24, 2, (2018); Cho H.K., Kim B., Effect of nurses' grit on nursing job performance and the double mediating effect of job satisfaction and organizational commitment, Healthcare, 10, 2, (2022); Deng J., Guo Y., Ma T., Yang T., Tian X., How job stress influences job performance among Chinese healthcare wo…	N. Parizad; Patient Safety Research Center, Clinical Research Institute, School of Nursing & Midwifery, Urmia University of Medical Sciences, Urmia, Iran; email: parizad.n@umsu.ac.ir		BioMed Central Ltd						1471244X		BPMSC	37865748	English	BMC Psychiatry	Article	Final	All Open Access; Gold Open Access; Green Open Access	Scopus	2-s2.0-85174581612
Kalantari Z.; Varjoshani N.J.; Hanifi N.; Fallah R.	Kalantari, Zahra (57204191803); Varjoshani, Nasrin Jafari (57209717499); Hanifi, Nasrin (55010787800); Fallah, Ramazan (21738931900)	57204191803; 57209717499; 55010787800; 21738931900	The relationship between moral intelligence of emergency personnel with the level of respect for patients' privacy in the emergency departments, Zanjan, Iran, 2018	2020	Journal of Military Medicine	22	7		760	770	10	2	10.30491/JMM.22.7.10	https://www.scopus.com/inward/record.uri?eid=2-s2.0-85092723739&doi=10.30491%2fJMM.22.7.10&partnerID=40&md5=c6b5f73b63f33c1e106cb24c952e2b4d	School of Nursing and Midwifery, Zanjan University of Medical Sciences, Zanjan, Iran; Faculty of Medicine, Zanjan University of Medical Sciences, Zanjan, Iran	Kalantari Z., School of Nursing and Midwifery, Zanjan University of Medical Sciences, Zanjan, Iran; Varjoshani N.J., School of Nursing and Midwifery, Zanjan University of Medical Sciences, Zanjan, Iran; Hanifi N., School of Nursing and Midwifery, Zanjan University of Medical Sciences, Zanjan, Iran; Fallah R., Faculty of Medicine, Zanjan University of Medical Sciences, Zanjan, Iran	Background and Aim: Respect for patients' privacy is especially important in the emergency department. The present study was conducted to determine the relationship between the moral intelligence of emergency personnel with the level of respect for patient privacy in the emergency departments of hospitals affiliated to Zanjan University of Medical Sciences, Iran. Methods: In this cross-sectional …	Emergency Department; Moral Intelligence; Patient Privacy								Adib Hajbagheri M, Zehtabchi S., Evaluation of Elderly patient's privacy and their satisfaction level of privacyin selected Hospital in Esfahan, Med Ethics J, 8, 29, pp. 97-120, (2014); Colleja P, Forrest L., Improving patient privacy and confidentiality in one regional Emergency Department quality project, Australasian Emergency Nursing Journal, 14, pp. 251-256, (2011); Morris z S, Boyle A, Beni…	N.J. Varjoshani; School of Nursing and Midwifery, Zanjan University of Medical Sciences, Zanjan, Iran; email: jafari_ns@yahoo.com		Baqiyatallah University of Medical Sciences						17351537				Persian	J. Mil. Med.	Article	Final		Scopus	2-s2.0-85092723739
Schmocker D.; Tanner C.; Katsarov J.; Christen M.	Schmocker, David (57201739315); Tanner, Carmen (7202846947); Katsarov, Johannes (57192197076); Christen, Markus (56275127800)	57201739315; 7202846947; 57192197076; 56275127800	An advanced measure of moral sensitivity in business	2020	European Journal of Psychological Assessment	36	5		864	873	9	7	10.1027/1015-5759/a000564	https://www.scopus.com/inward/record.uri?eid=2-s2.0-85075917233&doi=10.1027%2f1015-5759%2fa000564&partnerID=40&md5=765f3b612b82080b334db8dd31c67711	Department of Banking and Finance, University of Zurich, Switzerland; Leadership Excellence Institute Zeppelin, Zeppelin University, Friedrichshafen, Germany; Ethics Research Institute, University of Zurich, Switzerland; Institute of Biomedical Ethics and History of Medicine, University of Zurich, Switzerland	Schmocker D., Department of Banking and Finance, University of Zurich, Switzerland; Tanner C., Department of Banking and Finance, University of Zurich, Switzerland, Leadership Excellence Institute Zeppelin, Zeppelin University, Friedrichshafen, Germany; Katsarov J., Ethics Research Institute, University of Zurich, Switzerland; Christen M., Institute of Biomedical Ethics and History of Medicine, U…	Moral sensitivity, understood as an individual's capability of identifying and ascribing importance to moral issues when they arise, is often considered a key competence in professional life and a precondition of ethical behavior. With a focus on business settings, this article presents a new measure to assess individual's sensitivity to moral and business values. The measure was developed using …	Assessment; Ethics training; Moral blindness; Moral intelligence; Moral sensitivity						Karl Schlecht Stiftung; Stiftung für wissen-schaftliche Forschung an der Universität Zürich; Universit?t Z?rich; Schweizerischer Nationalfonds zur Förderung der Wissenschaftlichen Forschung, SNF, (CR11I1-159279/1)	Funding text 1: This research was supported by grants from the Swiss National Science Foundation (CR11I1-159279/1), Stiftung für wissen-schaftliche Forschung an der Universität Zürich, Stiftung Biäsch zur Förderung der Angewandten Psychologie, and Karl Schlecht Stiftung.; Funding text 2: This research was supported by grants from the Swiss National Science Foundation (CR11I1-159279/1), Stiftung f…	Abele A.E., Pursuit of communal values in an agentic manner: A way to happiness?, Frontiers in Psychology, 5, pp. 1-9, (2014); Ajzen I., Attitudes, Personality, and Behavior, (1988); Alexander C.S., Becker H.J., The use of vignettes in survey research, Public Opinion Quarterly, 42, pp. 91-104, (1978); Bazerman M.H., Tenbrunsel A.E., Blind Spots, (2011); Beierlein C., Baumert A., Schmitt M., Kempe…	D. Schmocker; Department of Banking and Finance University of Zurich, Zurich, Plattenstrasse 32, 8032, Switzerland; email: david.schmocker@bf.uzh.ch		Hogrefe Publishing GmbH						10155759				English	Eur. J. Psychol. Assess.	Article	Final	All Open Access; Hybrid Gold Open Access	Scopus	2-s2.0-85075917233
Ozturk H.; Saylıgil O.; Yıldız Z.	Ozturk, Hulya (57212110942); Saylıgil, Omür (56644955700); Yıldız, Zeki (6507689484)	57212110942; 56644955700; 6507689484	New concept in clinical care: Proposal of a moral intelligence scale; [Novo conceito em atenção clínica: Proposta de uma escala de inteligência moral]; [Nuevo concepto en atención clínica: Propuesta de una escala de inteligencia moral]	2019	Acta Bioethica	25	2		265	281	16	4	10.4067/S1726-569X2019000200265	https://www.scopus.com/inward/record.uri?eid=2-s2.0-85075916782&doi=10.4067%2fS1726-569X2019000200265&partnerID=40&md5=4e7e861afa43269200c95b5137b7b365	Eskisehir Osmangazi University, Faculty of Medicine, Department of History of Medicine and Ethics, Turkey; Eskisehir Osmangazi University, Department of Statistics, Turkey	Ozturk H., Eskisehir Osmangazi University, Faculty of Medicine, Department of History of Medicine and Ethics, Turkey; Saylıgil O., Eskisehir Osmangazi University, Faculty of Medicine, Department of History of Medicine and Ethics, Turkey; Yıldız Z., Eskisehir Osmangazi University, Department of Statistics, Turkey	Effective communication, especially of those health professionals in management positions, contributes to the entire process of treating patients and can transform the quality of service into the processes of diagnosis, treatment and care. Managers with moral intelligence are able to distinguish right from wrong and can facilitate the relationship between health professionals and patients. The pu…	Health professionals; Lawshe method; Moral intelligence						Osmangazi University Research Foundation, (2015-914)	This study was supported by Osmangazi University Research Foundation, Grant Number: 2015-914. We would like to thank all the doctors and nurses for their excelent cooperation.	Daniel P., Sulmasy D.P., Tolerance, Professional Judgment, and the Discretionary Space of the Physician, Cambridge Quarterly of Healthcare Ethics, 26, 1, pp. 18-31, (2017); Sesen H., The Impact of Justıce Perceptıon on Burnout: Testıng the Medıatıonal Role of Job Satısfactıon Wıth Structural Equatıon Modellıng, Savunma Bilimleri Dergisi, 9, 2, pp. 67-90, (2010); Thirioux B., Birault F., Jaafar N.…	H. Ozturk; Eskisehir Osmangazi University, Faculty of Medicine, Department of History of Medicine and Ethics, Turkey; email: hulyaO@ogu.edu.tr		Organizacion Panamericana de la Salud						07175906				English	Acta Bioethica	Article	Final	All Open Access; Gold Open Access; Green Open Access	Scopus	2-s2.0-85075916782
Khosravani M.; Khosravani M.; Borhani F.; Mohsenpour M.	Khosravani, Mahboobeh (56159551400); Khosravani, Mohammad (57215852737); Borhani, Fariba (37012488600); Mohsenpour, Mohaddeseh (56528442400)	56159551400; 57215852737; 37012488600; 56528442400	The relationship between moral intelligence and organizational commitment of nurses	2020	Clinical Ethics	15	3		126	131	5	13	10.1177/1477750920908008	https://www.scopus.com/inward/record.uri?eid=2-s2.0-85081582642&doi=10.1177%2f1477750920908008&partnerID=40&md5=1c5c9c0a325624092e2ba307f809cac7	School of Nursing, Arak University of Medical Sciences, Arak, Iran; Faculty of Management, Islamic Azad University, Arak, Iran; Medical Ethics and Law Research Center, Shahid Beheshti University of Medical Sciences, Tehran, Iran; Nursing and Midwifery Care Research Center, Mashhad University of Medical Sciences, Mashhad, Iran	Khosravani M., School of Nursing, Arak University of Medical Sciences, Arak, Iran; Khosravani M., Faculty of Management, Islamic Azad University, Arak, Iran; Borhani F., Medical Ethics and Law Research Center, Shahid Beheshti University of Medical Sciences, Tehran, Iran; Mohsenpour M., Nursing and Midwifery Care Research Center, Mashhad University of Medical Sciences, Mashhad, Iran	Background: Organizational commitment is one of the most important elements in improving the quality of services provided by individuals and is more important in the nursing profession. Moral intelligence as the basis of ethics plays an important role related to the quality of provided care and also achieving to the community health goals. Research objectives: This study was performed with aim to…	Ethics; moral intelligence; nursing; organizational commitment						Shahid Beheshti University of Medical Sciences, SBUMS	This article is part of a research project in Medical Ethics and Law Research Center, Shahid Beheshti University of Medical Sciences, Tehran, Iran. The researcher would like to thank the nurses participating in this study and also the research deputy and the colleagues of the center for their patience and trusting the researchers and all those who cooperate in better performing of this study.	Beheshtifar M., Esmaeili Tarsi Z., The relationship between moral intelligence with confidence in performance management, J Ethics Sci Technol, 8, pp. 23-37, (2011); Khosravani M., Abedi H., Lak S., Et al., The association between conscience understanding and clinical performance among nurses working at education hospital of Arak, Ann Trop Med Public Health, 10, pp. 1587-1590, (2017); Dehghani Fi…	M. Mohsenpour; Nursing and Midwifery Care Research Center, Mashhad University of Medical Sciences, Mashhad, Iran; email: mohsenpourmh@mums.ac.ir		SAGE Publications Ltd						14777509				English	Clini. Ethics	Article	Final		Scopus	2-s2.0-85081582642
Lu Z.	Lu, Zhixiang (57189237692)	57189237692	Instruction and Evaluation of University Physics Experiment under the Theory of Multiple Intelligences	2016	Proceedings - 2015 International Symposium on Educational Technology, ISET 2015			7439640	79	83	4	2	10.1109/ISET.2015.24	https://www.scopus.com/inward/record.uri?eid=2-s2.0-84966594442&doi=10.1109%2fISET.2015.24&partnerID=40&md5=fe0686e8826594f46be9022cc8b1bf4b	1st Affiliated High School of Central, China Normal University, Wuhan, China	Lu Z., 1st Affiliated High School of Central, China Normal University, Wuhan, China	Based on existing researches about the theory of multiple intelligences and physics experiment instruction, this paper analyzes several ignored intelligence in university physics experiment is also very important, such as musical - rhythmic, naturalistic intelligence and existential and moral intelligence. Additionally, this study creatively puts forward the two-level instruction goal in physics …	evaluation index; theory of multiple intelligences; two-level multiple intelligence style	Evaluation index; Multiple intelligences; Physics experiments; Teaching evaluation; Educational technology							Meimei L., Chuping Y., Jiawen W., Xiaohong Y., Application of theory of multiple intelligences in evaluation of physics experiments, Physics and Engineering, 18, pp. 35-39, (2005); Smith M.K., Howard Gardner, multiple intelligences and education, Gardner the Encyclopedia of Informal Education, (2002); Kunjie D., Baocheng N., To explore the application of multiple intelligences theory in physics e…	Z. Lu; 1st Affiliated High School of Central, China Normal University, Wuhan, China; email: 1057769254@qq.com	Au O.; Wu D.; Liu Q.; Wong T.L.; Wang F.L.	Institute of Electrical and Electronics Engineers Inc.		International Symposium on Educational Technology, ISET 2015	27 July 2015 through 29 July 2015	Wuhan	121123		978-146737369-2			English	Proc. - Int. Symp. Educ. Technol., ISET	Conference paper	Final		Scopus	2-s2.0-84966594442
Sama L.M.; Shoaf V.	Sama, Linda M. (6507544597); Shoaf, Victoria (6507358348)	6507544597; 6507358348	Ethical leadership for the professions: Fostering a moral community	2008	Journal of Business Ethics	78	1-2		39	46	7	61	10.1007/s10551-006-9309-9	https://www.scopus.com/inward/record.uri?eid=2-s2.0-38349103451&doi=10.1007%2fs10551-006-9309-9&partnerID=40&md5=580bc2f9d1d05788cabfad8720d1f270	Center for International Business Development (CIBD), Lubin School of Business, Pace University, New York, NY 10038, One Pace Plaza, United States; Department of Accounting and Taxation, Peter J. Tobin College of Business, St. John's University, Queens, NY 11439, 8000 Utopia Parkway, United States	Sama L.M., Center for International Business Development (CIBD), Lubin School of Business, Pace University, New York, NY 10038, One Pace Plaza, United States; Shoaf V., Department of Accounting and Taxation, Peter J. Tobin College of Business, St. John's University, Queens, NY 11439, 8000 Utopia Parkway, United States	This paper examines the professions as examples of "moral community" and explores how professional leaders possessed of moral intelligence can make a contribution to enhance the ethical fabric of their communities. The paper offers a model of ethical leadership in the professional business sector that will improve our understanding of how ethical behavior in the professions confers legitimacy and…	Ethical leadership; Moral community; Professional business						Pace University	the effects of NAFTA on U.S. – Mexico border logistics and has consulted to business clients on Strategic Planning, Global Leadership and Business Ethics.Dr. Victoria Shoaf is an Associate Professor and Assistant Chair of the Department of Accounting and Taxation at St. John®s University. She received her Ph.D. in Business, with a specialization in Accounting, from Baruch College of the City Univ…	Bass B.M., Avolio B.J., Improving Organizational Effectiveness Through Transformational Leadership, (1994); Bayles M., Professional Ethics (2nd Ed.), (1989); Bowal P., Lau B., Just Say it, if You Dare, Journal of the Academy of Marketing Science, 33, (2005); Child J., Organizastional Structure, Environment and Performance: The Role of Strategic Choice, Sociology, 6, pp. 1-22, (1972); Ciulla J., I…	L.M. Sama; Center for International Business Development (CIBD), Lubin School of Business, Pace University, New York, NY 10038, One Pace Plaza, United States; email: lsama@pace.edu								15730697				English	J. Bus. Ethics	Conference paper	Final		Scopus	2-s2.0-38349103451
McFadzean E.; Mohabir-McKinley S.	McFadzean, Elspeth (15760351500); Mohabir-McKinley, Sandra (58492772200)	15760351500; 58492772200	All a matter of intelligence: Faculty competencies for virtual learning	2021	Emergency Remote Learning, Teaching and Leading: Global Perspectives				123	157	34	2	10.1007/978-3-030-76591-0_7	https://www.scopus.com/inward/record.uri?eid=2-s2.0-85165033624&doi=10.1007%2f978-3-030-76591-0_7&partnerID=40&md5=a6705a21763d57a5117604b78f2d041d	University of Liverpool, Kaplan Online Learning, Liverpool, Leeds, United Kingdom	McFadzean E., University of Liverpool, Kaplan Online Learning, Liverpool, Leeds, United Kingdom; Mohabir-McKinley S., University of Liverpool, Kaplan Online Learning, Liverpool, Leeds, United Kingdom	The Covid-19 pandemic has forced many universities to take appropriate safeguards, which have included campus closures and increased usage of online teaching. These mandated changes have resulted in a rapid improvisation of courses to transform them from a traditional to an online setting. Nonetheless, research has shown that online learning is not the same as traditional classroom-based learning…	Creative intelligence; Emotional intelligence; Foundational competencies; MORAL intelligence; Social intelligence								Abiodullah M., Sameen D.-E., Aslam M., Emotional intelligence as a predictor of teacher engagement in classroom, Bulletin of Education & Research, 42, 1, pp. 127-140, (2020); Ackerman P.L., Rolfhus E.L., The locus of adult intelligence: Knowledge, abilities, and nonability traits, Psychology and Aging, 14, 2, pp. 314-330, (1999); Al-Salman S.M., Faculty in online learning programs: Competencies a…	E. McFadzean; University of Liverpool, Kaplan Online Learning, Liverpool, Leeds, United Kingdom; email: Elspeth.mcfadzean@kaplan.com		Springer International Publishing							978-303076591-0; 978-303076590-3			English	emerg. remote. learn., teach. and lead.: glob. perspect.	Book chapter	Final		Scopus	2-s2.0-85165033624
Hutchings K.	Hutchings, Kimberly (15750689400)	15750689400	War and moral stupidity	2018	Review of International Studies	44	1		83	100	17	7	10.1017/S0260210517000274	https://www.scopus.com/inward/record.uri?eid=2-s2.0-85025166395&doi=10.1017%2fS0260210517000274&partnerID=40&md5=5f5c4bc44c745a2e9d5c409fbc950896	Politics and International Relations, Queen Mary University of London, United Kingdom; School of Politics and International Relations, Queen Mary University of London, Mile End Road, London, E1 4NS, United Kingdom	Hutchings K., Politics and International Relations, Queen Mary University of London, United Kingdom, School of Politics and International Relations, Queen Mary University of London, Mile End Road, London, E1 4NS, United Kingdom	This article uses the example of Wittgenstein's decision to go to war in 1914 to frame a contrast between two different ways of thinking about moral stupidity and moral intelligence in relation to war, those of Jeff McMahan and Jane Addams. The article clarifies how pathways for thinking about the morality of war are blocked and enabled not only by different accounts of justice but also by differ…	Morality; War								McMahan J., Killing in War (Oxford Clarendon Press, (2009); This is well described in Ray Monk, Ludwig Wittgenstein: The Duty of Genius (London: Jonathan Cape, pp. 111-114, (1990); Turner Johnson J., Contemporary just war thinking:Which is worse, to have friends or critics?, Ethics and International Affairs, 27, 1, pp. 25-45, (2013); Turner Johnson J., The right to use armed force: Sovereignty, r…			Cambridge University Press						02602105				English	Rev. Int. Stud.	Article	Final		Scopus	2-s2.0-85025166395
Wallach W.	Wallach, Wendell (13613156300)	13613156300	Robot minds and human ethics: The need for a comprehensive model of moral decision making	2010	Ethics and Information Technology	12	3		243	250	7	69	10.1007/s10676-010-9232-8	https://www.scopus.com/inward/record.uri?eid=2-s2.0-77955559970&doi=10.1007%2fs10676-010-9232-8&partnerID=40&md5=8cbf8a8e61b162dbba0f00f5a82c2945	Bloomfield, CT 06002, 7 Loeffler Road, United States; Yale University Institution for Social and Policy Studies, Interdisciplinary Center For Bioethics, New Haven, CT 06520-8209, P.O. Box 208209, United States	Wallach W., Bloomfield, CT 06002, 7 Loeffler Road, United States, Yale University Institution for Social and Policy Studies, Interdisciplinary Center For Bioethics, New Haven, CT 06520-8209, P.O. Box 208209, United States	Building artificial moral agents (AMAs) underscores the fragmentary character of presently available models of human ethical behavior. It is a distinctly different enterprise from either the attempt by moral philosophers to illuminate the "ought" of ethics or the research by cognitive scientists directed at revealing the mechanisms that influence moral psychology, and yet it draws on both. Philos…	Computers; Decision making; Emotions; Machine ethics; Moral agent; Moral judgment; Moral philosophy; Moral psychology; Robots; Virtues	Computers; Decision making; Philosophical aspects; Robots; Emotions; Moral agents; Moral judgment; Moral philosophy; Moral psychology; Virtues; Behavioral research							Allen C., Calculated morality: Ethical computing in the limit, Cognitive, Emotive and Ethical Aspects of Decision Making and Human Action, Vol I, (2002); Allen C., Varner G., Zinser J., Prolegomena to any future artificial moral agent, Journal of Experimental and Theoretical Artificial Intelligence, 12, pp. 251-261, (2000); Anderson M., Anderson S., Machine ethics, IEEE Intelligent Systems, 21, 4…	W. Wallach; Bloomfield, CT 06002, 7 Loeffler Road, United States; email: wendell.wallach@yale.edu		Kluwer Academic Publishers						13881957				English	Ethics Inf. Technol.	Article	Final		Scopus	2-s2.0-77955559970
Shirazi Z.H.; Sabetsarvestani R.	Shirazi, Zahra Hadian (55756902100); Sabetsarvestani, Raheleh (57222266247)	55756902100; 57222266247	Moral intelligence in nursing: An evolutionary concept analysis	2021	Nursing Practice Today	8	4		293	302	9	6	10.18502/NPT.V8I4.6705	https://www.scopus.com/inward/record.uri?eid=2-s2.0-85112341897&doi=10.18502%2fNPT.V8I4.6705&partnerID=40&md5=cd0d3f64787069679f2a799bda1774e6	Community Based Psychiatric Care Research Center, Department of Nursing, School of Nursing and Midwifery, Shiraz University of Medical Sciences, Shiraz, Iran; Department of Child Health and Diseases Nursing, Faculty of Nursing, Necmettin Erbakan University, Konya, Turkey	Shirazi Z.H., Community Based Psychiatric Care Research Center, Department of Nursing, School of Nursing and Midwifery, Shiraz University of Medical Sciences, Shiraz, Iran; Sabetsarvestani R., Department of Child Health and Diseases Nursing, Faculty of Nursing, Necmettin Erbakan University, Konya, Turkey	Background & Aim: Moral intelligence is a foundation and cornerstone of ethics in nursing. However, it is a vague concept which needs to develop. So, this study aimed to analyze the concept of moral intelligence in nursing to help its development and apply it in the context. Methods & Materials: Rodgers’s evolutionary concept analysis method was used. Databases of Google Scholar, Science Direct, …	Analysis; Concept; Intelligence; Moral; Nursing	adult; article; Cinahl; concept analysis; conflict; content analysis; ethics; female; holistic care; human; human experiment; intelligence; male; Medline; nurse; problem solving; professional development; ScienceDirect; Scopus; search engine; systematic review					Health Policy Research Center of the Shiraz University of Medical Sciences	We would thank the Vice Chancellor for Research who has financially supported this project and the Health Policy Research Center of the Shiraz University of Medical Sciences. This grant has been registered with the code of national ethics IR.SUMS.REC.1399.189. Also, we would like to thanks Seyed Mohammad Jafari in the Research Consultation Center of Shiraz University of Medical Sciences for editi…	Beheshtifar M, Esmaeli Z, Moghadam MN., Effect of moral intelligence on leadership, European Journal of Economics, Finance, and Administrative Sciences, 43, 1, pp. 6-11, (2011); Khosravani M, Khosravani M, Borhani F, Mohsenpour M., The relationship between moral intelligence and organizational commitment of nurses, Clinical Ethics, 15, 3, pp. 126-131, (2020); Black BP., Professional nursing: Conc…	R. Sabetsarvestani; Department of Child Health and Diseases Nursing, Faculty of Nursing, Necmettin Erbakan University, Konya, Turkey; email: Rahelehsabet88@gmail.com		Tehran University of Medical Sciences						23831154				English	Nurs. Pract. Today	Article	Final	All Open Access; Gold Open Access	Scopus	2-s2.0-85112341897
Beheshtifar M.; Esmaeli Z.; Moghadam M.N.	Beheshtifar, Malikeh (36674438500); Esmaeli, Zhra (54791031500); Moghadam, Mahmoud Nekoie (36696600200)	36674438500; 54791031500; 36696600200	Effect of moral intelligence on leadership	2011	European Journal of Economics, Finance and Administrative Sciences		43		6	11	5	14		https://www.scopus.com/inward/record.uri?eid=2-s2.0-84255184499&partnerID=40&md5=cc157f96f148ba647386c7a6522e0247	Management Department, Islamic Azad University, Rafsanjan Branch, Iran; Student of Islamic Azad University, Rafsanjan Branch, Iran; Management Department, Kerman University of Medical Sciences, Iran	Beheshtifar M., Management Department, Islamic Azad University, Rafsanjan Branch, Iran; Esmaeli Z., Student of Islamic Azad University, Rafsanjan Branch, Iran; Moghadam M.N., Management Department, Kerman University of Medical Sciences, Iran	Intelligence is considered a general unified concept, largely related to cognitive ability. Moral intelligence is newer and less studied than the more established cognitive, emotional and social intelligences, but has great potential to improve our understanding of learning and behavior. Moral intelligence is the ability to differentiate right from wrong as defined by universal principles. This k…									Batstone D., Saving the Corporate Soul: Combining Corporate Integrity with the Bottom Line, (2003); Belohlavek P., The Unicist Ontology of Ethical Intelligence, (2007); Clarken R.H., Moral Intelligence in the Schools, pp. 1-7, (2009); Daniel G., Emotional Intelligence: Why it Can Matter More Than IQ, (1998); Francis R.D., Armstrong A., Personal Ethics in a Corporate World, Journal of Business Sys…	M. Beheshtifar; Management Department, Islamic Azad University, Rafsanjan Branch, Iran; email: M.beheshtifar@yahoo.com								14502275				English	Eur. J. Econ. Financ. Adm. Sci.	Article	Final		Scopus	2-s2.0-84255184499
Nobahar M.; Yarahmadi S.; Raiesdana N.; Delshad E.S.; Hajizadegan F.; Ebrahimzadeh F.	Nobahar, Monir (6506747614); Yarahmadi, Sajad (57200524273); Raiesdana, Nayyereh (36696968400); Delshad, Elham Shahidi (57191923274); Hajizadegan, Fatemeh (57982230900); Ebrahimzadeh, Farzad (48461171200)	6506747614; 57200524273; 36696968400; 57191923274; 57982230900; 48461171200	Predicting moral intelligence in nursing students and its relationships with self-compassion, and cultural competence: a cross-sectional study	2022	BMC Nursing	21	1	327				2	10.1186/s12912-022-01111-w	https://www.scopus.com/inward/record.uri?eid=2-s2.0-85142759926&doi=10.1186%2fs12912-022-01111-w&partnerID=40&md5=1da33136e00e35f83e9773ee67274203	Nursing Care Research Center, Semnan University of Medical Sciences, Semnan, Iran; Student Research Committee, Semnan University of Medical Sciences, Semnan, Iran; Faculty of Nursing and Midwifery, Semnan University of Medical Sciences, Semnan, Iran; Islamic Azad University of Borujerd, Broujerd, Iran; Nutritional Health Research Center, School of Health and Nutrition, Lorestan University of Medi…	Nobahar M., Nursing Care Research Center, Semnan University of Medical Sciences, Semnan, Iran; Yarahmadi S., Student Research Committee, Semnan University of Medical Sciences, Semnan, Iran; Raiesdana N., Faculty of Nursing and Midwifery, Semnan University of Medical Sciences, Semnan, Iran; Delshad E.S., Student Research Committee, Semnan University of Medical Sciences, Semnan, Iran; Hajizadegan F…	Background: In the recent era, nursing needs employees with moral intelligence, cultural competence, and self-compassion skills more than ever. This study aimed to determine the predictors of moral intelligence and its relationship with self-compassion and cultural competence in nursing students. Methods: This cross-sectional and multi-center descriptive study was conducted in 2022. With convenie…	Cultural competence; Moral intelligence; Nursing students; Self-compassion	article; attention; controlled study; convenience sample; cross-sectional study; cultural competence; curriculum; human; human experiment; intelligence; major clinical study; marriage; morality; nursing student; Self-Compassion Scale					Semnan University of Medical Sciences	The researchers hereby express their appreciation and gratitude to the vice president of research and technology of Semnan University of Medical Sciences and all students who participated in this research.	Eskandari N., Golaghaie F., Aghabarary M., Dinmohammadi M., Koohestani H., Didehdar M., Dehghankar L., Abbasi M., Explaining the relationship between moral intelligence and professional self-concept with the competency of nursing students in providing spiritual care to promote nursing education, J Educ Health Promot, 8, (2019); Shirazi Z.H., Sabetsarvestani R., Moral intelligence in nursing: an e…	S. Yarahmadi; Student Research Committee, Semnan University of Medical Sciences, Semnan, Iran; email: s.yarahmadi000@gmail.com		BioMed Central Ltd						14726955				English	BMC Nurs.	Article	Final	All Open Access; Gold Open Access; Green Open Access	Scopus	2-s2.0-85142759926
Dehghani M.; Mousazadeh N.; Hakimi H.; Hajihosseini F.; Faghih M.; Mohseni R.	Dehghani, Maryam (55129557400); Mousazadeh, Noushin (57216840787); Hakimi, Hamideh (55128861700); Hajihosseini, Fatemeh (41761668600); Faghih, Marjan (56811723000); Mohseni, Reza (57215485415)	55129557400; 57216840787; 55128861700; 41761668600; 56811723000; 57215485415	Relationship between moral sensitivity and moral intelligence in nurses working in intensive care units	2020	Journal of Mazandaran University of Medical Sciences	30	184		148	153	5	4		https://www.scopus.com/inward/record.uri?eid=2-s2.0-85084923835&partnerID=40&md5=b77b28bb5f9902492bbe2772bfe96684	Instructor of Pediatric Nursing, Department of Pediatric Nursing, School of Nahavand Paramedical, Hamadan University of Medical Sciences, Hamadan, Iran; Department of Nursing, Amol Faculty of Nursing and Midwifery, Mazandaran University of Medical Sciences, Sari, Iran; Nursing Instructor, Department of Nursing, Islamic Azad University, Lahijan Branch, Lahijan, Iran; Department of Nursing, Amol Fa…	Dehghani M., Instructor of Pediatric Nursing, Department of Pediatric Nursing, School of Nahavand Paramedical, Hamadan University of Medical Sciences, Hamadan, Iran; Mousazadeh N., Department of Nursing, Amol Faculty of Nursing and Midwifery, Mazandaran University of Medical Sciences, Sari, Iran; Hakimi H., Nursing Instructor, Department of Nursing, Islamic Azad University, Lahijan Branch, Lahija…	Background and purpose: Nurses working in intensive care units (ICUs) are sometimes faced with ethical decision making which requires ethical sensitivity and moral intelligence. The purpose of this study was to investigate the relationship between moral sensitivity and moral intelligence in nurses working in intensive care units. Materials and methods: This cross-sectional correlational study was…	Intensive care unit; Moral intelligence; Moral sensitivity; Nurse	adult; article; controlled study; correlational study; human; intelligence; intensive care unit; Iran; morality; nurse; questionnaire							Abdolahi Shahvali E., Mohammadzadeh H., Hazaryan M., Hemmatipour A., Investigating the Relationship between Nurses' Moral Sensitivity and Patients' Satisfaction with the Quality of Nursing Care, Eurasian Journal of Analytical Chemistry, 13, 3, pp. 1-7, (2018); Cudak E., Dyk D., Nursing demand in intensive therapy units, Anestezjologia Intensywna Terapia, 42, 2, pp. 70-74, (2010); Borhani F., Kesh…	N. Mousazadeh; Department of Nursing, Amol Faculty of Nursing and Midwifery, Mazandaran University of Medical Sciences, Sari, Iran; email: somaye87@gmail.com		Mazandaran University of Medical Sciences						17359279				Persian	J. Mazandaran Univ. Med. Sci.	Article	Final		Scopus	2-s2.0-85084923835
Watt M.C.; Frausin S.; Dixon J.; Nimmo S.	Watt, Margo C. (7007165387); Frausin, Silvia (8700467100); Dixon, Jeannette (8700467200); Nimmo, Sandra (8700467300)	7007165387; 8700467100; 8700467200; 8700467300	Moral intelligence in a sample of incarcerated females	2000	Criminal Justice and Behavior	27	3		330	355	25	15	10.1177/0093854800027003004	https://www.scopus.com/inward/record.uri?eid=2-s2.0-23044519174&doi=10.1177%2f0093854800027003004&partnerID=40&md5=a0d87fa40b482572626578bcde13fbd5	Saint Francis Xavier University, Canada; Correctional Service of Canada, Canada; Correctional Service of Nova Scotia, Canada	Watt M.C., Saint Francis Xavier University, Canada; Frausin S., Correctional Service of Canada, Canada; Dixon J., Correctional Service of Canada, Canada; Nimmo S., Correctional Service of Nova Scotia, Canada	This study investigated moral intelligence in a sample of 22 incarcerated females, comparing their performance to that of 20 incarcerated males and to a community sample of 23 women. Volunteers completed four self-report measures, including a demographics measure, Adult Nowicki-Strickland Internal-External Control Scale, Hogan Empathy Scale, and the Socialization, Responsibility, and Self-Control…									Andrews D., Criminal recidivism is predictable and can be influenced: An update, Forum on Corrections Research, 8, pp. 42-44, (1996); Arbuthnot J., Level of moral judgment as a function of sex and sex role identity, The Journal of Social Psychology, 97, pp. 297-298, (1975); Beck S.J., Ollendick T.H., Personal space, sex of experimenter, and locus of control in normal and delinquent adolescents, P…									00938548				English	Crim. Justice Behav.	Article	Final		Scopus	2-s2.0-23044519174
Ozturk H.; Sayligil O.; Yildiz Z.	Ozturk, Hulya (57212110942); Sayligil, Omur (56644955700); Yildiz, Zeki (6507689484)	57212110942; 56644955700; 6507689484	Evaluation of moral intelligence of healthcare professionals via the “survey for measuring moral intelligence in the provision of healthcare services”; [Avaliação da inteligência moral de professionais de saúde via “levantamento para medir a inteligência moral na provisão de serviços de cuidados à saúde”]; [Evaluación de la inteligencia moral de profesionales de la salud a través de la “encuesta …	2021	Acta Bioethica	27	1		87	100	13	0	10.4067/S1726-569X2021000100087	https://www.scopus.com/inward/record.uri?eid=2-s2.0-85108862591&doi=10.4067%2fS1726-569X2021000100087&partnerID=40&md5=3db775a233d6f9e803ece8cc983276c0	Eskisehir Osmangazi University, History of Medicine and Ethics, Eskisehir, Turkey; Eskisehir Osmangazi University, Department of Statistics, Eskisehir, Turkey	Ozturk H., Eskisehir Osmangazi University, History of Medicine and Ethics, Eskisehir, Turkey; Sayligil O., Eskisehir Osmangazi University, History of Medicine and Ethics, Eskisehir, Turkey; Yildiz Z., Eskisehir Osmangazi University, Department of Statistics, Eskisehir, Turkey	Moral intelligence-through which an individual makes mental evaluation before taking action about a decision-is important in individual-centered healthcare. Using Lawshe Method, we designed the “Survey for Measuring Moral Intelligence in the Provision of Healthcare Services” with “equality”, “empathy”, “moral intelligence”, “justice”, “tolerance”, “self-control”, and “politeness” dimensions (α =.…	Clinical ethics; Healthcare; Moral intelligence	Article; cultural background; data analysis; data collection method; decision making; empathy; female; health care personnel; health service; human; intelligence; justice; male; medical ethics; organization; physician; public sector; research; sample size; self control; sociodemographics; socioeconomic background; tolerance test; work experience					Osmangazi University Research Foundation, (2015-914)	This study was supported by Osmangazi University Research Foundation, Grant Number: 2015-914. We would like to thank all the doctors and nurses for their excelent cooperation.	Cakar U, Arbak Y., Modern Yaklaşimlar Işiğinda Değişen Duygu-Zekâ İlişkisi Ve Duygusal Zekâ, DEUSBED, 6, 3, pp. 1-26, (2004); Lennick D, Kiel F., Moral Intelligence: Enhancing Business Performance and Leadership Success FT Press, pp. 1-336, (2007); Kruger T., Moral Intelligence: The Construct and Key Correlates, pp. 1-298, (2012); Borba M., Building moral intelligence: the seven essential virtues…	H. Ozturk; Eskisehir Osmangazi University, History of Medicine and Ethics, Eskisehir, Turkey; email: hulyaozturk33b@gmail.com		Universidad de Chile - Centro Interdisciplinario de Estudios en Bioetica						07175906				English	Acta Bioethica	Article	Final	All Open Access; Gold Open Access	Scopus	2-s2.0-85108862591
Musavimoghadam S.R.; Karamian M.; Usefis S.	Musavimoghadam, Seyed Rahmatallah (56766271900); Karamian, Manouchehr (57147962900); Usefis, Shamsaldin (57148553900)	56766271900; 57147962900; 57148553900	The relationship between spiritual health, ethical intelligence, organizational identity formation and self-efficacy (Case study refinery of Ilam)	2016	International Journal of Tropical Medicine	11	1		9	12	3	1	10.3923/ijtmed.2016.9.12	https://www.scopus.com/inward/record.uri?eid=2-s2.0-84959336204&doi=10.3923%2fijtmed.2016.9.12&partnerID=40&md5=04c12ba1942330f721be9b96e3149cdb	Department of Islamic Theology, University of Medical Sciences, Ilam, Iran; Department of General Psychology, University of Science, Ilam, Iran	Musavimoghadam S.R., Department of Islamic Theology, University of Medical Sciences, Ilam, Iran; Karamian M., Department of General Psychology, University of Science, Ilam, Iran; Usefis S., Department of General Psychology, University of Science, Ilam, Iran	Self efficacy is foundation of raising other management skills. Spiritual health as one of the dimensions of health due to the integration of other dimensions and involve two dimensions existential and religious. Moral intelligence the ability to recognize and distinguish right from wrong and organizational identity a cognitive variable is important not only the feeling membership in the organiza…	Ilam refinery; Intellectual ethical; Organizational identity; Self efficacy; Spiritual health	employee; human; human tissue; identity; intelligence; major clinical study; manager; questionnaire; self concept; staff; statistical analysis; stratified sample							Albert S., Ashforth B.E., Dutton J.E., Organizational identity and identification: Charting new waters and building new bridges, Acad. Manage. Rev, 25, pp. 13-17, (2000); Bandura A., Self-regulation of motivation through anticipatoiy and self-reactive mechanisms, Perspec. Motivation, 38, pp. 69-164, (1991); Edlin G., Golanty E., Brown K.M., Health and Wellness, (1999); Parvin L., John O., Persona…			Medwell Journals						18163319				English	Int. J. Trop. Med.	Article	Final		Scopus	2-s2.0-84959336204
Sistanipour N.; Ebrahimabad M.J.A.; Salayani F.; Moeinizadeh M.	Sistanipour, Nasrin (58345089800); Ebrahimabad, Mohammad Javad Asghari (57201142835); Salayani, Faezeh (57201143744); Moeinizadeh, Majid (58345089900)	58345089800; 57201142835; 57201143744; 58345089900	Investigation of Emotional and Moral Intelligence in physicians	2021	Iranian Journal of Medical Ethics and History of Medicine	14			303	320	17	0		https://www.scopus.com/inward/record.uri?eid=2-s2.0-85162735426&partnerID=40&md5=08c5361811e2946421fe764d07ec641f	Faculty of Education and psychology, Ferdowsi University of Mashhad, Mashhad, Iran; Department of psychology, Ferdowsi University of Mashhad, Mashhad, Iran	Sistanipour N., Faculty of Education and psychology, Ferdowsi University of Mashhad, Mashhad, Iran; Ebrahimabad M.J.A., Department of psychology, Ferdowsi University of Mashhad, Mashhad, Iran; Salayani F., Faculty of Education and psychology, Ferdowsi University of Mashhad, Mashhad, Iran; Moeinizadeh M., Department of psychology, Ferdowsi University of Mashhad, Mashhad, Iran	Medicine is a profession in which emotional and moral intelligence play an effective role in improving the quality of medical care for patients, mental health, and increasing job satisfaction. The aim of the present study was to investigate emotional and moral intelligence among different physicians. This study was conducted as a descriptive study. The statistical population consisted of all phys…	Emotional intelligence; Moral intelligence; Physicians								Salovey P, Mayer JD., Emotional intelligence, Imagin Cogn Pers, 9, 3, pp. 185-211, (1990); Mattingly V, Kraiger K., Can emotional intelligence be trained? A meta-analytical investigation, Hum Resour Manag Rev, 29, 2, pp. 140-155, (2019); Kotsou I, Mikolajczak M, Heeren A, Gregoire J, Leys C., Improving emotional intelligence: A systematic review of existing work and future challenges, Emotion Rev…	M.J.A. Ebrahimabad; Ferdowsi University of Mashhad, Faculty of Education sciences and Psychology, 9177948991, Iran; email: Mjasghari@um.ac.ir		Tehran University of Medical Sciences						27834840				Persian	Iran. J. Med. Ethic. Hist. Med.	Article	Final		Scopus	2-s2.0-85162735426
Gill A.	Gill, Alison (57655674400)	57655674400	Director self-assessment	2021	Effective Directors: The Right Questions to Ask (QTA)				15	21	6	0	10.4324/9781003201182-4	https://www.scopus.com/inward/record.uri?eid=2-s2.0-85129060818&doi=10.4324%2f9781003201182-4&partnerID=40&md5=8696d3d4bed23427757c16084c545954	Bvalco, United Kingdom	Gill A., Bvalco, United Kingdom	How do directors ensure that they are continuously learning and bringing their whole selves to the board to ensure the long-term success of the organisation that they oversee? Based on a framework of global corporate governance best practice, which can be used in all organisations anywhere in the world, this chapter of Questions To Ask (QTA) in the boardroom gives a high-level yet succinct introd…												Taylor and Francis							978-100043192-6; 978-103206204-4			English	Effective Directors: The Right Questions to Ask (QTA)	Book chapter	Final	All Open Access; Hybrid Gold Open Access	Scopus	2-s2.0-85129060818
Müller S.	Müller, Sabine (57192995401)	57192995401	MORAL ENHANCEMENT THROUGH NEUROSURGERY? - FEASIBILITY AND ETHICAL JUSTIFIABILITY	2023	The Routledge Handbook of the Ethics of Human Enhancement				253	266	13	0	10.4324/9781003105596-25	https://www.scopus.com/inward/record.uri?eid=2-s2.0-85169367445&doi=10.4324%2f9781003105596-25&partnerID=40&md5=be1c8fb7a5ea37880ca72722de3f25b4	Charité - Universitätsmedizin, Berlin, Germany	Müller S., Charité - Universitätsmedizin, Berlin, Germany	A number of influential bioethicists advocate biomedical “moral enhancement.” Some contend that without it, humanity would inevitably meet its own self-inflicted demise. Some bioethicists have proposed using neurosurgery, particularly deep brain stimulation, for moral enhancement since the viability of medical moral enhancement has been questioned by empirical grounds. I look into two issues. (1)…									Babiak P., Hare R.D., Snakes in suits: When psychopaths go to work, (2006); Babiak P., Neumann C.S., Hare R.D., Corporate psychopathy: Talking the walk, Behavioral Sciences & the Law, 28, pp. 174-193, (2010); Baccarini E., Malatesti L., Moral bioenhancement of psychopaths, Journal of Medical Ethics, 43, 10, pp. 697-701, (2017); Bartz J.A., Zaki J., Bolger N., Ochsner K.N., Social effects of oxyto…			Taylor and Francis							978-100090182-5; 978-036761579-6			English	The Routledge Handb. of the Ethics of Hum. Enhancement	Book chapter	Final		Scopus	2-s2.0-85169367445
Ricks C.	Ricks, Christopher (36874940900)	36874940900	Keats and Embarrassment	2011	Keats and Embarrassment				1	230	229	140	10.1093/acprof:oso/9780198128298.001.0001	https://www.scopus.com/inward/record.uri?eid=2-s2.0-84958637757&doi=10.1093%2facprof%3aoso%2f9780198128298.001.0001&partnerID=40&md5=6f98086c5f44991228be0661df5a9077			In this book, the author argues for the importance of embarrassment in human life and for the value of works of art which help us deal with embarrassment by recognizing and refining it. As a poet and a man, John Keats was especially sensitive to, and morally intelligent about, embarrassment. This study demonstrates the particular direction of his insight and moral concern to acknowledge embarrass…	Embarrassment; John Keats; Moral concerns; Moral intelligence; Sensitivity								Benedek T., Notes from the Analysis of a Case of Ereuthophobia, International Journal of Psycho-Analysis, 6, (1925); Weiss E., A Recovery from the Fear of Blushing, Psychoanalytic Quarterly, 2, (1933); Bergler E., A New Approach to the Therapy of Erythrophobia, Psychoanalytic Quarterly, 13, (1944); Feldman S., Blushing, Fear of Blushing, and Shame, Journal of the American Psychoanalytic Associati…			Oxford University Press							978-019167165-4; 0198128290; 978-019812829-8			English	Keats and Embarrassment	Book	Final		Scopus	2-s2.0-84958637757
Abdellatif M.S.	Abdellatif, Mohamed Sayed (57418627000)	57418627000	Moral Intelligence and its Relationship to Academic Entitlement and Academic Performance of Secondary School Students	2022	European Journal of Educational Research	11	4		2291	2301	10	0	10.12973/eu-jer.11.4.2291	https://www.scopus.com/inward/record.uri?eid=2-s2.0-85141321140&doi=10.12973%2feu-jer.11.4.2291&partnerID=40&md5=54d63b8f6d677784c02d747259096832	Prince Sattam Bin Abdulaziz University, Saudi Arabia; Al-Azhar University, Egypt	Abdellatif M.S., Prince Sattam Bin Abdulaziz University, Saudi Arabia, Al-Azhar University, Egypt	The purpose of the current research is to identify the correlations between moral intelligence and both academic entitlement and academic performance; in addition to identify the mediating role of academic entitlement between moral intelligence and academic performance. Four hundred and forty-four students from (Yemen, Egypt, Saudi Arabia, Iraq, and Jordan) participated in the research. The moral…	Academic entitlement; academic performance; moral intelligence; secondary school students						Prince Sattam bin Abdulaziz University, PSAU	The researcher thanks the Deanship of Scientific Research at Prince Sattam bin Abdulaziz University for supporting this research, as well as all the research participants.	Abdullatif M. S. M., The effectiveness of a training program based on the components of moral intelligence in developing academic engagement and decreasing the level of Cyberbullying among high school students, Journal of Educational and Psychological Sciences, 5, 20, pp. 52-91, (2020); Achacoso M., What do you mean my grade is not an A? An investigation of academic entitlement, causal attributio…	M.S. Abdellatif; Department of Educational Sciences, Faculty of Education in Wadi Aldawasir, Prince Sattam Bin Abdul-Aziz University, Saudi Arabia; email: m.heby@psau.edu.sa		Eurasian Society of Educational Research						21658714				English	European J Educ. Res.	Article	Final	All Open Access; Gold Open Access	Scopus	2-s2.0-85141321140
Mangayi L.	Mangayi, Lukwikilu (57189894302)	57189894302	Re-imagining a new social contract to address exclusion and marginalisation in Africa: Insights from the “Golden Rule and Ubuntu” as value frameworks	2022	Missionalia	50	1		119	135	16	0	10.7832/50-1-473	https://www.scopus.com/inward/record.uri?eid=2-s2.0-85164693651&doi=10.7832%2f50-1-473&partnerID=40&md5=d49f47866845e7f0b6c9e64c031c7afd	The University of South Africa, Department of Christian Spirituality, Church History and Missiology, South Africa	Mangayi L., The University of South Africa, Department of Christian Spirituality, Church History and Missiology, South Africa	The question should be asked whether the glaring failures of countries in the African continent to realise constitutions’ social contracts of those countries is related to a lack of moral intelligence and competence in Africa and the presence of devasting moral viruses. The failures of these countries to realise their social contracts manifest themselves, among other things, through entrenched mu…									Barnes A., Albert Barnes’ notes on the whole Bible; Bonn M., The African way: The power of interactive leadership, (1996); Chester T., Awakening to the world of need: The recovery of Evangelical social concern, (1993); Campolo A., The Kingdom of God is a party: God’s radical plan for his family, (1990); Campolo T., South African Christian Leaders Assembly II at Pretoria Show Grounds, (2003); De l…	L. Mangayi; The University of South Africa, Department of Christian Spirituality, Church History and Missiology, South Africa; email: mangal@unisa.ac.za		Southern African Missiological Society						02569507				English	Missionalia	Article	Final	All Open Access; Gold Open Access	Scopus	2-s2.0-85164693651
Wing N.S.	Wing, Ng Shun (7403358349)	7403358349	Curriculum development in a time of globalization: Value-added intelligence	2011	New Horizons in Education	59	2					1		https://www.scopus.com/inward/record.uri?eid=2-s2.0-82755195264&partnerID=40&md5=2a91de76f81a7f2ac0c0bcecb4c33f31	Department of Educational Leadership, Hong Kong Institute of Education, Hong Kong	Wing N.S., Department of Educational Leadership, Hong Kong Institute of Education, Hong Kong	Background: Under the impact of globalization and technological development, many countries in the East Asian Region have embarked on the road towards curriculum reforms in basic education in the rapidly changing educational context. Aims: The paper attempts to discuss and explore that under the impact of globalization, the trend of curriculum development in education is to equip students with mu…	Curriculum development; Globalization; Value-added intelligence								Cheng Y.C., Future developments of educational research in the Asia-Pacific Region: Paradigm shifts, reforms, and practice, Educational Research for Policy and Practice, 6, pp. 71-85, (2007); Berman S., A multiple intelligences road to a quality classroom, (1995); Brown T., Challenging globalization as discourse and phenomenon, International Journal of Lifelong Education, 18, 1, pp. 3-17, (1999);…	N. S. Wing; Department of Educational Leadership, Hong Kong Institute of Education, Hong Kong; email: swng@ied.edu.hk								18183352				English	New Horiz. Educ.	Article	Final		Scopus	2-s2.0-82755195264
Cutts V.; Mason H.D.; Botes V.	Cutts, Victoria (57218798614); Mason, Henry D. (54420585900); Botes, Vikki (57218794206)	57218798614; 54420585900; 57218794206	Making a difference and earning a living: Healthcare professionals’ perspectives on working with persons with special healthcare needs	2020	Journal of Psychology in Africa	30	4		369	373	4	0	10.1080/14330237.2020.1796022	https://www.scopus.com/inward/record.uri?eid=2-s2.0-85090288026&doi=10.1080%2f14330237.2020.1796022&partnerID=40&md5=21e5ea01c337424604b0d03cd254a613	Department of Psychology, South African College of Applied Psychology, Pretoria, South Africa; Directorate of Student Development and Support, Tshwane University of Technology, Pretoria, South Africa	Cutts V., Department of Psychology, South African College of Applied Psychology, Pretoria, South Africa; Mason H.D., Directorate of Student Development and Support, Tshwane University of Technology, Pretoria, South Africa; Botes V., Department of Psychology, South African College of Applied Psychology, Pretoria, South Africa	This qualitative study explored six (female = 5) healthcare professionals’ motivation to work with persons with special healthcare needs. Thematic analysis revealed three themes; namely making a difference in people’s lives, personal life stories, and extrinsic motivation. The findings suggest that healthcare professionals are strongly motivated by the need to contribute to the wellness of others…	moral intelligence; motivation; persons with special healthcare needs; qualitative research; self-determination theory								Amundson J.K., Ross M.W., The wounded healer: From the other side of the couch, The American Journal of Clinical Hypnosis, 59, 1, pp. 114-121, (2016); Bookman A., Harrington M., Pass L., Reisner E., Family caregiver handbook, (2008); Brocki J.M., Wearden A.J., A critical evaluation of the use of interpretative phenomenological analysis (IPA) in health psychology, Psychology & Health, 21, pp. 87-1…	V. Cutts; Department of Psychology, South African College of Applied Psychology, Pretoria, South Africa; email: cuttsvictoria@yahoo.co.uk		Taylor and Francis Ltd.						14330237				English	J. Psychol. Afr.	Article	Final		Scopus	2-s2.0-85090288026
Regan S.	Regan, Stephen (53564488300)	53564488300	Auden and Shakespeare	2010	W. H. Auden in Context				266	275	9	1	10.1017/CBO9781139018180.031	https://www.scopus.com/inward/record.uri?eid=2-s2.0-84925625630&doi=10.1017%2fCBO9781139018180.031&partnerID=40&md5=3dbb5d8903a6265cc04f61c0666af16c	Durham University, United Kingdom	Regan S., Durham University, United Kingdom	Shakespeare’s Sonnet 121, greatly admired and frequently quoted by Auden, is distinguished by the candour with which it reflects on the troubling discrepancy between self-knowledge and public esteem, and by its unflinching acknowledgement of what it is to be ‘vile’ and ‘bad’. In a startling act of self-disclosure, the sonnet turns from a confessed vulnerability to the judgement of others into a d…									Shakespeare W., The Sonnets, (1964); Auden W.H., Lectures on Shakespeare, (2000); Auden W.H., The Sea and the Mirror, (2003)			Cambridge University Press							978-113901818-0; 978-052119657-4			English	W. H. Auden in Context	Book chapter	Final		Scopus	2-s2.0-84925625630
